# Supplementary material for: Water mass age structures the auxiliary metabolic gene content of free-living and particle-attached deep ocean viral communities
Source: Microbiome. 2023 May 27;11:118. doi: 10.1186/s40168-023-01547-5 (PMC10224230; doi:10.1186/s40168-023-01547-5)
Supplement: Supplementary file 2 — Additional file 1: Table S1. Metadata of the collected samples and metagenomes. Table S2. Sequence data of the obtained viral genomes and genome fragments. Table S3. Functional and taxonomic annotation of the CDS encoded in the viral genomes and genome fragments. Table S4. Relative abundances of viral viral genomes and genome fragments across 58 metagenomes calculated as RPKM. Table S5. Relative abundances of viral KEGG KOs across 58 metagenomes calculated based on RPKM of individual viral viral genomes and genome fragments. Table S6. Relative abundances of viral KEGG pathways across 58 metagenomes calculated based on RPKM of individualviral genomes and genome fragments. Table S7. Relative abundances of viral KEGG metabolism across 58 metagenomes calculated based on RPKM of individual viral genomes and genome fragments. Table S8. Relative abundances of viruses grouped according to family level taxonomic affiliation based on RPKM of individual viral genomes and genome fragments. Table S9. Relative abundances of viruses grouped according to predicted host phylum (or class for Proteobacteria) taxonomic affiliation based on RPKM of individual viral scaffolds. Table S10. Results of Mann-Whitney tests used to compare the relative abundances of: viruses grouped according to predicted host phylum (or class for Proteobacteria), family level taxonomic affiliation, viral KEGG pathways, and viral KEGG metabolisms. Table S11. Results of Pearson and Spearman correlation analyses used to quantify the degrees of association between environmental parameters and the relative abundances of: viruses grouped according to predicted host phylum (or class for Proteobacteria), family level taxonomic affiliation, viral KEGG pathways, and viral KEGG metabolisms. [file 40168_2023_1547_MOESM1_ESM.xls]

## Sheet: Tables_Description
File	Description
TableS1	Metadata of the collected samples and metagenomes.
TableS2	Table S2: Sequence data of the obtained viral genomes and genome fragments.
TableS3	Functional and taxonomic annotation of the CDS encoded in the viral genomes and genome fragments.
TableS4	Relative abundances of viral viral genomes and genome fragments across 58 metagenomes calculated as RPKM.
TableS5	Relative abundances of viral KEGG KOs across 58 metagenomes calculated based on RPKM of individual viral viral genomes and genome fragments.
TableS6	Relative abundances of viral KEGG pathways across 58 metagenomes calculated based on RPKM of individualviral genomes and genome fragments.
TableS7	Relative abundances of viral KEGG metabolism across 58 metagenomes calculated based on RPKM of individual viral genomes and genome fragments.
TableS8	Relative abundances of viruses grouped according to family level taxonomic affiliation based on RPKM of individual viral genomes and genome fragments.
TableS9	Relative abundances of viruses grouped according to predicted host phylum (or class for Proteobacteria) taxonomic affiliation based on RPKM of individual viral scaffolds.
TableS10	Results of Mann-Whitney tests used to compare the relative abundances of: viruses grouped according to predicted host phylum (or class for Proteobacteria), family level taxonomic affiliation, viral KEGG pathways, and viral KEGG metabolisms.
TableS11	Results of Pearson and Spearman correlation analyses used to quantify the degrees of association between environmental parameters and the relative abundances of: viruses grouped according to predicted host phylum (or class for Proteobacteria), family level taxonomic affiliation, viral KEGG pathways, and viral KEGG metabolisms.

## Sheet: TableS1
Sample	JGI_project_ID	JGI_taxon_oid	Bioproject_ID	Biosample_ID	ENA_Run_Accession_ID	station	Filter_Size_um	Date	Ocean	Depth	Longitude	Latitude	Salinity	Temperature_Celsius	O2_umol_per_kg	WATERMASS	Basin	Leg	LNA	HNA	All_BT	percentHNA	cell_size	Bacterialcell_C	VBR	O2umol_kg	Fmax1	Fmax2	Fmax3	Fmax4	AGE_y
MP0103	1004675	3300001060	PRJNA330076	SAMN05422183	SRR3968777	7	0.2	23/12/2010	Atlantic	-4005	-23.45	21.51	34.8951	2.0182	228.614	NADW	Canary basin	1	NA	NA	NA	NA	NA	NA	NA	NA	NA	NA	NA	NA	NA
MP0104	1004672	3300001054	PRJNA330127	SAMN05422130	SRR3968770	7	0.8	23/12/2010	Atlantic	-4005	-23.45	21.51	34.8951	2.0182	228.614	NADW	Canary basin	1	NA	NA	NA	NA	NA	NA	NA	NA	NA	NA	NA	NA	NA
MP0144	1004669	3300000967	PRJNA330135	SAMN05422114	SRR3967905	10	0.8	26/12/2010	Atlantic	-4002	-26	14.52	34.8948	2.0429	216.94	NADW	Canary basin	1	13300	20000	33100	60.11	0.046	6.79	3.05	217.1	0.013	0.011	0.012	0.017	559
MP0145	1004666	3300000966	PRJNA330017	SAMN05422128	SRR3968061	10	0.2	26/12/2010	Atlantic	-4002	-26	14.52	34.8948	2.0429	216.94	NADW	Canary basin	1	13300	20000	33100	60.11	0.046	6.79	3.05	217.1	0.013	0.011	0.012	0.017	559
MP0203	1004663	3300001091	PRJNA329987	SAMN05421660	SRR3968063	13	0.8	29/12/2010	Atlantic	-4003	-26	7.33	34.8901	2.0165	231.254	NADW	Canary basin	1	NA	NA	NA	NA	NA	NA	NA	NA	NA	NA	NA	NA	NA
MP0204	1004660	3300001125	PRJNA330139	SAMN05422107	SRR3968062	13	0.2	29/12/2010	Atlantic	-4003	-26	7.33	34.8901	2.0165	231.254	NADW	Canary basin	1	NA	NA	NA	NA	NA	NA	NA	NA	NA	NA	NA	NA	NA
MP0261	1004657	3300001122	PRJNA330153	SAMN05422191	SRR3968060	17	0.8	02/01/11	Atlantic	-4002	-27.33	-3.03	34.8676	1.7369	236.013	NADW	Brazil basin	1	11400	18200	29500	61.59	0.056	8.16	9.69	236	0.013	0.01	0.014	0.0072	467
MP0262	1004654	3300001574	PRJNA330005	SAMN05422143	SRR3967700	17	0.2	02/01/11	Atlantic	-4002	-27.33	-3.03	34.8676	1.7369	236.013	NADW	Brazil basin	1	11400	18200	29500	61.59	0.056	8.16	9.69	236	0.013	0.01	0.014	0.0072	467
MP0326	1004651	3300001013	PRJNA330089	SAMN05422123	SRR3967699	20	0.8	05/01/11	Atlantic	-4001	-30.19	-9.12	34.8447	1.5802	227.614	NADW	Brazil basin	1	7860	12900	20700	62.2	0.051	7.54	4.33	227.6	0.013	0.01	0.0063	0.0072	470
MP0327	1004648	3300001106	PRJNA330161	SAMN05422226	SRR3967690	20	0.2	05/01/11	Atlantic	-4001	-30.19	-9.12	34.8447	1.5802	227.614	NADW	Brazil basin	1	7860	12900	20700	62.2	0.051	7.54	4.33	227.6	0.013	0.01	0.0063	0.0072	470
MP0371	1004645	3300000984	PRJNA330083	SAMN05422164	SRR3967558	23	0.8	08/01/11	Atlantic	-4003	-33.41	-15.83	34.8269	1.4542	223.018	NADW	Brazil basin	1	5160	7290	12400	58.65	0.038	5.82	17.93	NA	NA	NA	NA	NA	NA
MP0372	1004642	3300001068	PRJNA330007	SAMN05422138	SRR3967319	23	0.2	08/01/11	Atlantic	-4003	-33.41	-15.83	34.8269	1.4542	223.018	NADW	Brazil basin	1	5160	7290	12400	58.65	0.038	5.82	17.93	NA	NA	NA	NA	NA	NA
MP0440	1004639	3300001126	PRJNA330154	SAMN05422188	SRR3967025	26	0.8	11/01/11	Atlantic	-3907	-36.95	-22.97	34.7347	0.5836	208.882	WSDW	Brazil basin	1	7200	12900	20000	64.21	0.059	8.63	237.08	208.9	0.012	0.0095	0.0077	0	489
MP0441	1004636	3300000950	PRJNA330097	SAMN05421901	SRR3966130	26	0.2	11/01/11	Atlantic	-3907	-36.95	-22.97	34.7347	0.5836	208.882	WSDW	Brazil basin	1	7200	12900	20000	64.21	0.059	8.63	237.08	208.9	0.012	0.0095	0.0077	0	489
MP0555	1004633	3300000946	PRJNA330095	SAMN05422110	SRR3965676	32	0.8	24/01/2011	Atlantic	-3199	-21.43	-26.91	34.9003	2.2513	230.776	NADW	Brazil basin	2	5910	12400	18300	67.9	0.064	9.2	4.39	230.8	0.013	0.0095	0.0028	0.003	437
MP0556	1004630	3300001063	PRJNA330027	SAMN05422117	SRR3965592	32	0.2	24/01/2011	Atlantic	-3199	-21.43	-26.91	34.9003	2.2513	230.776	NADW	Brazil basin	2	5910	12400	18300	67.9	0.064	9.2	4.39	230.8	0.013	0.0095	0.0028	0.003	437
MP0626	1004627	3300001578	PRJNA329990	SAMN05422169	SRR3965875	35	0.8	27/01/2011	Atlantic	-3662	-11.8	-28.62	34.8613	2.0761	220.655	NADW	Out of basins	2	7250	8850	16000	55.01	0.049	7.2	9.05	NA	NA	NA	NA	NA	NA
MP0627	1004624	3300000995	PRJNA330150	SAMN05422194	SRR3965874	35	0.2	27/01/2011	Atlantic	-3662	-11.8	-28.62	34.8613	2.0761	220.655	NADW	Out of basins	2	7250	8850	16000	55.01	0.049	7.2	9.05	NA	NA	NA	NA	NA	NA
MP0739	1004621	3300000994	PRJNA330002	SAMN05422147	SRR3965647	41	0.8	02/02/11	Atlantic	-4001	6.84	-31.81	34.8047	1.4922	205.798	NADW	Agulhas-Cape basin	2	12000	19900	31800	62.43	0.061	8.82	NA	205.8	0.014	0.012	0.0043	0.0022	492
MP0740	1004618	3300001579	PRJNA330094	SAMN05422111	SRR3965758	41	0.2	02/02/11	Atlantic	-4001	6.84	-31.81	34.8047	1.4922	205.798	NADW	Agulhas-Cape basin	2	12000	19900	31800	62.43	0.061	8.82	NA	205.8	0.014	0.012	0.0043	0.0022	492
MP0758	1004615	3300001006	PRJNA330019	SAMN05422127	SRR3965809	43	0.8	04/02/11	Atlantic	-3900	12.7692	-32.8128	34.7503	0.9196	199.296	WSDW	Agulhas-Cape basin	2	15000	23000	37800	60.55	0.049	7.2	NA	199.3	0.014	0.0096	0.0036	0.006	545
MP0759	1004612	3300001581	PRJNA330079	SAMN05422166	SRR3965873	43	0.2	04/02/11	Atlantic	-3900	12.7692	-32.8128	34.7503	0.9196	199.296	WSDW	Agulhas-Cape basin	2	15000	23000	37800	60.55	0.049	7.2	NA	199.3	0.014	0.0096	0.0036	0.006	545
MP0900	1004609	3300001572	PRJNA330081	SAMN05422165	SRR3965585	50	0.8	18/02/2011	Indian	-4002	39.89	-33.55	34.7402	0.851	199.192	WSDW	Agulhas-Cape basin	3	22700	29700	52200	56.68	0.043	6.4	4.25	199.2	0.012	0.0092	0.0032	0.0048	522
MP0901	1004606	3300001058	PRJNA330006	SAMN05421563	SRR3965586	50	0.2	18/02/2011	Indian	-4002	39.89	-33.55	34.7402	0.851	199.192	WSDW	Agulhas-Cape basin	3	22700	29700	52200	56.68	0.043	6.4	4.25	199.2	0.012	0.0092	0.0032	0.0048	522
MP0959	1004603	3300000975	PRJNA330093	SAMN05421913	SRR3964650	53	0.8	25/02/2011	Indian	-3500	63.2478	-27.9783	34.7241	1.3208	164.931	CDW	Madagascar basin	3	11100	18700	29700	63.08	0.05	7.44	2.1	164.9	0.013	0.0095	0.0029	0.002	650
MP0960	1004600	3300001569	PRJNA330128	SAMN05422122	SRR3963982	53	0.2	25/02/2011	Indian	-3500	63.2478	-27.9783	34.7241	1.3208	164.931	CDW	Madagascar basin	3	11100	18700	29700	63.08	0.05	7.44	2.1	164.9	0.013	0.0095	0.0029	0.002	650
MP1091	1004597	3300001118	PRJNA330091	SAMN05422115	SRR3963658	59	0.8	03/03/11	Indian	-4000	82.62	-29.81	34.7244	1.0745	176.069	CDW	Mid Indian basin	3	10100	16800	26900	62.73	0.049	7.26	NA	176.1	0.013	0.0087	0.0072	0.0059	815
MP1092	1004594	3300000974	PRJNA330020	SAMN05421707	SRR3963622	59	0.2	03/03/11	Indian	-4000	82.62	-29.81	34.7244	1.0745	176.069	CDW	Mid Indian basin	3	10100	16800	26900	62.73	0.049	7.26	NA	176.1	0.013	0.0087	0.0072	0.0059	815
MP1140	1004591	3300000978	PRJNA329993	SAMN05422158	SRR3963805	62	0.8	06/03/11	Indian	-2400	92.9852	-29.6525	34.7266	1.8199	158.945	CDW	Out of basins	3	17000	25100	41900	59.6	0.04	6.04	4.22	158.9	0.013	0.0093	0.0028	0.0021	846
MP1141	1004588	3300001129	PRJNA329989	SAMN05421561	SRR3963804	62	0.2	06/03/11	Indian	-2400	92.9852	-29.6525	34.7266	1.8199	158.945	CDW	Out of basins	3	17000	25100	41900	59.6	0.04	6.04	4.22	158.9	0.013	0.0093	0.0028	0.0021	846
MP1201	1004585	3300000981	PRJNA330138	SAMN05422108	SRR3963571	65	0.8	09/03/11	Indian	-4001	103.308	-30.3327	34.7178	0.8069	186.08	WSDW	South Australian basin	3	11900	19800	31700	62.52	0.054	7.9	18.24	186.1	0.012	0.0093	0.0044	0.0056	566
MP1202	1004582	3300001046	PRJNA330001	SAMN05422148	SRR3963457	65	0.2	09/03/11	Indian	-4001	103.308	-30.3327	34.7178	0.8069	186.08	WSDW	South Australian basin	3	11900	19800	31700	62.52	0.054	7.9	18.24	186.1	0.012	0.0093	0.0044	0.0056	566
MP1241	1004579	3300000965	PRJNA330140	SAMN05422106	SRR3963498	67	0.8	11/03/11	Indian	-4004	110.18	-31.16	34.7202	0.9869	174.317	CDW	South Australian basin	3	18700	26300	44900	58.52	0.038	5.76	6.89	174.3	0.013	0.009	0.0037	0.0049	589
MP1374	1004570	3300001568	PRJNA330113	SAMN05422152	SRR3963458	74	0.2	23/03/2011	Indian	-3996	135.19	-39.23	34.722	0.9479	180.681	CDW	South Australian basin	4	19700	40100	59600	67.15	0.063	9.05	7.84	180.7	0.013	0.0094	0.0032	0.0048	527
MP1434	1004567	3300001010	PRJNA329988	SAMN05422170	SRR3963599	77	0.8	27/03/2011	Indian	-4001	150.41	-38.64	34.716	0.8366	179.317	WSDW	South Australian basin	4	21100	35300	56200	62.65	0.055	8.04	4.61	179.3	0.013	0.0095	0.0033	0.0029	1485
MP1482	1004561	3300001016	PRJNA330008	SAMN05422137	SRR3963456	81	0.8	18/04/2011	Pacific	-3501	179.141	-28.4063	34.6818	1.5728	140.366	CDW	Fiji basin	5	8100	20200	28200	71.48	0.078	10.97	NA	140.4	0.014	0.011	NA	0.00081	1442
MP1483	1004558	3300001573	PRJNA329986	SAMN05422171	SRR3963449	81	0.2	18/04/2011	Pacific	-3501	179.141	-28.4063	34.6818	1.5728	140.366	CDW	Fiji basin	5	8100	20200	28200	71.48	0.078	10.97	NA	140.4	0.014	0.011	NA	0.00081	1442
MP1493	1004555	3300001571	PRJNA330073	SAMN05422189	SRR3962777	82	0.8	19/04/2011	Pacific	-2150	-179.52	-25.49	34.6456	2.0126	139.112	CDW	Out of basins	5	11400	28100	39400	71.31	0.128	17.13	1.1	139.1	0.014	0.0093	0.0034	0.0024	1444
MP1494	1004552	3300000999	PRJNA330145	SAMN05421703	SRR3962680	82	0.2	19/04/2011	Pacific	-2150	-179.52	-25.49	34.6456	2.0126	139.112	CDW	Out of basins	5	11400	28100	39400	71.31	0.128	17.13	1.1	139.1	0.014	0.0093	0.0034	0.0024	1444
MP1648	1004543	3300001114	PRJNA330080	SAMN05421555	SRR3962772	91	0.8	28/04/2011	Pacific	-4018	-170.741	-5.75	34.6955	1.1026	153.194	CDW	Pacific basin	NA	132000	183000	314000	58.15	0.104	14.3	8.5	153.2	0.014	0.0093	0.0028	0.0061	819
MP1649	1004540	3300001586	PRJNA330018	SAMN05421706	SRR3962773	91	0.2	28/04/2011	Pacific	-4018	-170.741	-5.75	34.6955	1.1026	153.194	CDW	Pacific basin	NA	132000	183000	314000	58.15	0.104	14.3	8.5	153.2	0.014	0.0093	0.0028	0.0061	819
MP1787	1004537	3300001115	PRJNA330136	SAMN05422113	SRR3961936	97	0.8	04/05/11	Pacific	-3818	-163.53	9.22	34.692	1.1537	142.409	CDW	Pacific basin	5	24200	227000	250000	90.48	0.129	17.26	0.73	142.4	0.014	0.0095	0.0031	0.0023	1035
MP1788	1004534	3300001582	PRJNA330126	SAMN05421699	SRR3962293	97	0.2	04/05/11	Pacific	-3818	-163.53	9.22	34.692	1.1537	142.409	CDW	Pacific basin	5	24200	227000	250000	90.48	0.129	17.26	0.73	142.4	0.014	0.0095	0.0031	0.0023	1035
MP1896	1004531	3300001105	PRJNA330119	SAMN05422140	SRR3962771	103	0.8	16/05/2011	Pacific	-4013	-150.319	21.0638	34.6888	1.162	134.343	CDW	Pacific basin	6	10500	13000	23400	55.44	0.051	7.55	3.11	134.3	0.015	0.01	0	0	1101
MP2016	1004522	3300001570	PRJNA330009	SAMN05422136	SRR3961935	109	0.2	22/05/2011	Pacific	-4004	-133.26	18.04	34.6897	1.1582	135.057	CDW	Pacific basin	6	12200	27900	40000	69.68	0.078	11.07	2.65	135.1	0.015	0.0097	0.004	0.00044	1058
MP2052	1004519	3300000971	PRJNA330106	SAMN05421697	SRR3962508	112	0.8	25/05/2011	Pacific	-4002	-124.474	15.9087	34.6897	1.1733	133.925	CDW	Pacific basin	6	10400	26700	37000	72.04	0.106	14.44	1.32	133.9	0.015	0.0098	0.005	0.0025	1099
MP2053	1004516	3300001576	PRJNA330152	SAMN05422192	SRR3961906	112	0.2	25/05/2011	Pacific	-4002	-124.474	15.9087	34.6897	1.1733	133.925	CDW	Pacific basin	6	10400	26700	37000	72.04	0.106	14.44	1.32	133.9	0.015	0.0098	0.005	0.0025	1099
MP2158	1004507	3300001051	PRJNA330112	SAMN05422153	SRR3961604	118	0.8	31/05/2011	Pacific	-3103	-108.06	12	34.6805	1.4552	113.029	CDW	Pacific basin	6	23000	48000	70700	67.74	0.064	9.23	1.11	113	0.017	0.011	0.004	0.0032	1166
MP2159	1004504	3300001049	PRJNA330085	SAMN05422163	SRR3961047	118	0.2	31/05/2011	Pacific	-3103	-108.06	12	34.6805	1.4552	113.029	CDW	Pacific basin	6	23000	48000	70700	67.74	0.064	9.23	1.11	113	0.017	0.011	0.004	0.0032	1166
MP2252	1004501	3300001113	PRJNA330131	SAMN05422120	SRR3960684	121	0.8	03/06/11	Pacific	-3008	-99.2462	10.0927	34.6755	1.6156	103.806	CDW	Guatemala basin	6	32300	39700	71800	55.15	0.041	6.12	1.03	103.8	0.019	0.011	0.0035	0.0053	1153
MP2253	1004498	3300001121	PRJNA329991	SAMN05422160	SRR3960579	121	0.2	03/06/11	Pacific	-3008	-99.2462	10.0927	34.6755	1.6156	103.806	CDW	Guatemala basin	6	32300	39700	71800	55.15	0.041	6.12	1.03	103.8	0.019	0.011	0.0035	0.0053	1153
MP2497	1004495	3300001577	PRJNA330160	SAMN05422175	SRR3960581	131	0.8	25/06/2011	Atlantic	-4003	-59.83	17.43	34.9004	1.9688	242.893	NADW	North American basin	7	12400	15900	28100	56.3	0.049	7.26	4.66	NA	NA	NA	NA	NA	NA
MP2633	1004489	3300001127	PRJNA330088	SAMN05422133	SRR3960580	134	0.8	28/06/2011	Atlantic	-4003	-52.6367	19.9897	34.8889	1.9211	230.889	NADW	North American basin	7	10400	13800	24100	57.22	0.068	9.69	4.74	NA	NA	NA	NA	NA	NA
MP2634	1004486	3300001587	PRJNA329999	SAMN05422149	SRR3960575	134	0.2	28/06/2011	Atlantic	-4003	-52.6367	19.9897	34.8889	1.9211	230.889	NADW	North American basin	7	10400	13800	24100	57.22	0.068	9.69	4.74	NA	NA	NA	NA	NA	NA
MP2913	1004483	3300001585	PRJNA330096	SAMN05422104	SRR3960576	144	0.8	08/07/11	Atlantic	-4003	-23.69	29.97	34.9071	2.1123	223.527	NADW	Canary basin	7	6780	9990	16700	59.62	0.071	10.07	5.3	223.5	0.014	0.011	NA	0	549
MP2914	1004480	3300001575	PRJNA330129	SAMN05422121	SRR3960578	144	0.2	08/07/11	Atlantic	-4003	-23.69	29.97	34.9071	2.1123	223.527	NADW	Canary basin	7	6780	9990	16700	59.62	0.071	10.07	5.3	223.5	0.014	0.011	NA	0	549
MP2968	1004477	3300000982	PRJNA330077	SAMN05422168	SRR3960572	146	0.8	10/07/11	Atlantic	-4002	-17.2662	32.0788	34.9058	2.0997	221.57	NADW	Canary basin	7	NA	NA	NA	NA	NA	NA	NA	NA	NA	NA	NA	NA	NA
MP2969	1004474	3300001123	PRJNA330149	SAMN05422195	SRR3960577	146	0.2	10/07/11	Atlantic	-4002	-17.2662	32.0788	34.9058	2.0997	221.57	NADW	Canary basin	7	NA	NA	NA	NA	NA	NA	NA	NA	NA	NA	NA	NA	NA

## Sheet: TableS2
Scaffold	CDS_Count	Description	GC	Length	Original_ID	Population	Population_Representative	VPF_Confidence_Score_baltimore	VPF_Confidence_Score_family	VPF_Confidence_Score_genus	VPF_Confidence_Score_host_domain	VPF_Confidence_Score_host_family	VPF_Confidence_Score_host_genus	VPF_Membership_Ratio_baltimore	VPF_Membership_Ratio_family	VPF_Membership_Ratio_genus	VPF_Virus_Hit_Score_baltimore	VPF_Virus_Hit_Score_family	VPF_Virus_Hit_Score_genus	VPF_baltimore	VPF_family	VPF_genus	Virus_Type	checkv_quality	completeness	completeness_method	contamination	miuvig_quality	warnings	PHIST_Predicted_Host_Genome	PHIST_common_kmers	PHIST_pvalue	PHIST_adj.pvalue	PHIST_Predicted_Host_domain	PHIST_Predicted_Host_phylum	PHIST_Predicted_Host_class	PHIST_Predicted_Host_order	PHIST_Predicted_Host_family	PHIST_Predicted_Host_genus	PHIST_Predicted_Host_species
Malaspina_Vir_6045	244	k127_3187949 flag=1 multi=17.0000 len=214419	49.06	214419	k127_3187949	VP_1	True	0.999262	0.981907	0.985505	0.999369	0.996061	0.996287	0.99973	0.748607	0.232041	77762.6	8049.23	6969.57	dsDNA	Myoviridae	Phikzvirus	lytic	Medium-quality	78.6	AAI-based (medium-confidence)	0	Genome-fragment	NA	NA	NA	NA	NA	NA	NA	NA	NA	NA	NA	NA
Malaspina_Vir_4434	201	k127_5589180 flag=3 multi=199.9883 len=186836	41.28	186836	k127_5589180	VP_2	True	0.999823	0.9996	0.999804	0.999841	0.999855	0.999905	0.999853	0.615037	0.348953	170686	90959.1	92570.3	dsDNA	Myoviridae	Agrican357virus	lytic	Medium-quality	68.89	AAI-based (medium-confidence)	0	Genome-fragment	low-confidence DTR	NA	NA	NA	NA	NA	NA	NA	NA	NA	NA	NA
Malaspina_Vir_3675	197	k127_782306 flag=1 multi=8.9992 len=127771	32.46	127771	k127_782306	VP_3	True	0.987431	0.989079	0.991192	0.992841	0.995749	0.989742	0.994364	0.783568	0.284914	15999.6	10296.2	9526.67	dsDNA	Myoviridae	T4virus	lytic	Low-quality	32.93	AAI-based (medium-confidence)	0	Genome-fragment	NA	NA	NA	NA	NA	NA	NA	NA	NA	NA	NA	NA
Malaspina_Vir_6459	107	k127_12635857 flag=0 multi=14.9990 len=290045_fragment_5	25.5	127309	k127_12635857	VP_4	True	0.990088	0.962218	0.519388	0.984028	0.995311	0.991894	0.999975	0.802181	0.211561	17725.2	5592.97	470.96	dsDNA	Mimiviridae	Gammabaculovirus	lysogenic	Low-quality	11.28	AAI-based (medium-confidence)	0	Genome-fragment	NA	NA	NA	NA	NA	NA	NA	NA	NA	NA	NA	NA
Malaspina_Vir_1323	152	k127_10631340 flag=1 multi=303.9972 len=110259	39.89	110259	k127_10631340	VP_5	True	0.999033	0.998211	0.998173	0.999193	0.998863	0.998924	0.999948	0.594997	0.656869	62272.7	27579.5	25347.8	dsDNA	Siphoviridae	T5virus	lytic	High-quality	100	AAI-based (high-confidence)	0	High-quality	NA	mp-deep_mag-0548.fasta	25	2.92735e-18	9.27969e-16	Bacteria	Proteobacteria	Gammaproteobacteria	Enterobacterales	Alteromonadaceae	Alteromonas	Alteromonas sp002691125
Malaspina_Vir_2071	110	k127_12226140 flag=0 multi=14.2409 len=98774	25.47	98774	k127_12226140	VP_6	True	0.852123	0.720352	0.861063	0.770168	0.927563	0.784779	0.999354	0.366462	0.258065	4669.48	1485.24	1388.69	dsDNA	Phycodnaviridae	Coccolithovirus	lytic	Low-quality	8.67	HMM-based (lower-bound)	0	Genome-fragment	NA	NA	NA	NA	NA	NA	NA	NA	NA	NA	NA	NA
Malaspina_Vir_656	101	k127_6745968 flag=1 multi=9.0000 len=89031	33.48	89031	k127_6745968	VP_7	True	0.976247	0.98901	0.991412	0.986936	0.993788	0.965839	0.99994	0.867893	0.604054	11941.2	10249.2	9696.27	dsDNA	Myoviridae	T4virus	lytic	Low-quality	20.23	AAI-based (medium-confidence)	0	Genome-fragment	NA	NA	NA	NA	NA	NA	NA	NA	NA	NA	NA	NA
Malaspina_Vir_710	102	k127_9694824 flag=1 multi=8.0000 len=86270	50.24	86270	k127_9694824	VP_8	True	0.990315	0.868083	0.887451	0.994789	0.875679	0.884089	0.999929	0.768286	0.203405	17903	2622.99	1613.12	dsDNA	Myoviridae	Phikzvirus	lytic	Low-quality	30.63	AAI-based (medium-confidence)	0	Genome-fragment	NA	NA	NA	NA	NA	NA	NA	NA	NA	NA	NA	NA
Malaspina_Vir_2159	107	k127_5110791 flag=1 multi=11.9990 len=111274_fragment_1	62.1	85157	k127_5110791	VP_9	True	0.918178	0.865868	0.928684	0.950322	0.903197	0.913863	0.999953	0.555034	0.128777	6462.23	2590.26	2215.63	dsDNA	Siphoviridae	Phic31virus	lysogenic	Medium-quality	69.9	HMM-based (lower-bound)	17	Genome-fragment	NA	mp-deep_mag-0410.fasta	318	0	0	Bacteria	Myxococcota	Bradimonadia	Bradymonadales	undef	undef	undef
Malaspina_Vir_6102	78	k127_1454767 flag=1 multi=8.0000 len=80435	51.34	80435	k127_1454767	VP_10	True	0.997818	0.897239	0.951794	0.998137	0.962059	0.966325	0.999731	0.79116	0.373121	37389.5	3097.05	2931.14	dsDNA	Myoviridae	Rsl2virus	lytic	Low-quality	29.46	AAI-based (high-confidence)	0	Genome-fragment	NA	NA	NA	NA	NA	NA	NA	NA	NA	NA	NA	NA
Malaspina_Vir_4280	98	k127_4507831 flag=0 multi=19.9991 len=207203_fragment_3	61.12	75765	k127_4507831	VP_11	True	0.934015	0.849402	0.888939	0.952334	0.896556	0.906773	0.999964	0.646516	0.157345	7229.73	2388.11	1627.89	dsDNA	Siphoviridae	Phic31virus	lysogenic	Medium-quality	54.31	HMM-based (lower-bound)	36.82	Genome-fragment	low-confidence Provirus	mp-deep_mag-0421.fasta	346	0	0	Bacteria	Myxococcota	Bradimonadia	Bradymonadales	undef	undef	undef
Malaspina_Vir_2033	96	k127_3789158 flag=0 multi=12.9989 len=107936_fragment_1	62.47	73777	k127_3789158	VP_12	True	0.954619	0.70704	0.409059	0.974056	0.358383	0.349409	0.999876	0.806912	0.222051	8719.32	1426.77	333.154	dsDNA	Myoviridae	Muvirus	lysogenic	High-quality	94.93	HMM-based (lower-bound)	17.65	High-quality	NA	mp-deep_mag-0202.fasta	19	1.15284e-14	3.65451e-12	Bacteria	Proteobacteria	Alphaproteobacteria	Rhizobiales	Rhizobiaceae	B7	undef
Malaspina_Vir_669	110	k127_8018218 flag=1 multi=8.9243 len=72627	32.83	72627	k127_8018218	VP_13	True	0.98864	0.989316	0.992043	0.993962	0.994256	0.981295	0.999947	0.876909	0.250372	16710.6	10407.8	10186.6	dsDNA	Myoviridae	M12virus	lytic	Low-quality	16.51	AAI-based (medium-confidence)	0	Genome-fragment	NA	NA	NA	NA	NA	NA	NA	NA	NA	NA	NA	NA
Malaspina_Vir_4574	81	k127_5756504 flag=1 multi=45.9916 len=106939_fragment_1	48.43	71096	k127_5756504	VP_14	True	0.907367	0.851914	0.921129	0.943205	0.91234	0.924149	0.99998	0.762963	0.729224	6054.93	2415.43	2057.29	dsDNA	Myoviridae	P1virus	lysogenic	High-quality	100	AAI-based (high-confidence)	0	High-quality	NA	NA	NA	NA	NA	NA	NA	NA	NA	NA	NA	NA
Malaspina_Vir_1861	97	k127_4889714 flag=0 multi=66.9916 len=156598_fragment_2	57.18	64505	k127_4889714	VP_15	True	0.894444	0.440101	0.608752	0.934444	0.54426	0.54106	0.999922	0.432548	0.280948	5635.27	660.352	610.091	dsDNA	Myoviridae	Kelleziovirus	lysogenic	Medium-quality	64.74	HMM-based (lower-bound)	21.12	Genome-fragment	NA	mp-deep_mag-0478.fasta	38	0	0	Bacteria	Eremiobacterota	UBP9	UBA4705	undef	undef	undef
Malaspina_Vir_2142	76	k127_7809980 flag=0 multi=29.9923 len=143557_fragment_5	46.52	63547	k127_7809980	VP_16	True	0.146924	0.145896	0.270684	0.233572	0.374288	0.365737	0.999988	0.923666	0.59729	657.01	201.701	197.313	dsDNA	Myoviridae	Muvirus	lysogenic	Not-determined	NA	NA	0	Genome-fragment	no viral genes detected	mp-deep_mag-0094.fasta	33	0	0	Bacteria	Proteobacteria	Gammaproteobacteria	Pseudomonadales	Saccharospirillaceae	Oleibacter	undef
Malaspina_Vir_3566	84	k127_11040870 flag=0 multi=10.9982 len=111242_fragment_1	62.83	63503	k127_11040870	VP_17	True	0.959961	0.828804	0.916432	0.971522	0.896095	0.904503	0.99993	0.572497	0.0942539	9273.99	2180.64	1977.05	dsDNA	Siphoviridae	Bpp1virus	lysogenic	Medium-quality	61.16	HMM-based (lower-bound)	6.03	Genome-fragment	NA	mp-deep_mag-0262.fasta	39	0	0	Bacteria	Proteobacteria	Alphaproteobacteria	Rhodobacterales	Rhodobacteraceae	Albimonas	undef
Malaspina_Vir_5488	75	k127_10359253 flag=1 multi=17.0000 len=366153_fragment_3	63.36	62897	k127_10359253	VP_18	True	0.832682	0.799253	0.751828	0.889789	0.657351	0.649819	0.999967	0.683683	0.479387	4350.53	1933.99	875.227	dsDNA	Myoviridae	T4virus	lysogenic	Medium-quality	63.24	HMM-based (lower-bound)	26.91	Genome-fragment	low-confidence Provirus	mp-deep_mag-0509.fasta	289	0	0	Bacteria	Proteobacteria	Alphaproteobacteria	Rhodobacterales	Rhodobacteraceae	Salipiger	Salipiger thiooxidans
Malaspina_Vir_2166	103	k127_4462022 flag=0 multi=13.9253 len=96978_fragment_1	59.64	61211	k127_4462022	VP_19	True	0.948178	0.765248	0.361007	0.965823	0.27724	0.27228	0.999935	0.581377	0.238449	8194.3	1710.6	280.933	dsDNA	Siphoviridae	Lambdavirus	lysogenic	Medium-quality	76.15	HMM-based (lower-bound)	12.51	Genome-fragment	low-confidence Provirus	mp-deep_mag-0029.fasta	51	0	0	Bacteria	Proteobacteria	Alphaproteobacteria	Caulobacterales	Hyphomonadaceae	Henriciella	undef
Malaspina_Vir_3323	75	k127_4478174 flag=0 multi=71.5174 len=304018_fragment_5	55.62	61069	k127_4478174	VP_20	True	0.745814	0.391097	0.0974096	0.797435	0.590373	0.57824	0.999994	0.581033	0.369155	3333.97	565.7	75.061	dsDNA	Siphoviridae	Bxz1virus	lysogenic	Low-quality	47.9	HMM-based (lower-bound)	9.02	Genome-fragment	NA	NA	NA	NA	NA	NA	NA	NA	NA	NA	NA	NA
Malaspina_Vir_5735	105	k127_7582232 flag=0 multi=11.9994 len=186783_fragment_1	59.11	58689	k127_7582232	VP_21	True	0.972358	0.949223	0.970586	0.980699	0.950981	0.953157	0.999835	0.558141	0.342973	11082	4778.82	4125.55	dsDNA	Podoviridae	P22virus	lysogenic	Medium-quality	67.92	HMM-based (lower-bound)	0	Genome-fragment	NA	mp-deep_mag-0118.fasta	529	0	0	Bacteria	Proteobacteria	Alphaproteobacteria	Rhizobiales	Rhizobiaceae	Fulvimarina	undef
Malaspina_Vir_5338	47	k127_5019542 flag=0 multi=37.6882 len=72438_fragment_1	54.21	58319	k127_5019542	VP_22	True	0.994836	0.99627	0.846758	0.997089	0.945812	0.952198	0.999988	0.859484	0.230893	23403.2	16963.3	1294.71	dsDNA	Podoviridae	C5virus	lysogenic	Medium-quality	69.59	AAI-based (medium-confidence)	11.28	Genome-fragment	NA	mp-deep_mag-0045.fasta	308	0	0	Bacteria	Proteobacteria	Gammaproteobacteria	Pseudomonadales	Oleiphilaceae	Marinobacter	Marinobacter manganoxydans
Malaspina_Vir_1626	78	k127_3642622 flag=1 multi=21.9981 len=112995_fragment_1	59.86	57820	k127_3642622	VP_23	True	0.566125	0.467242	0.415247	0.684568	0.207873	0.212293	0.999957	0.598192	0.397109	2183.28	715.122	340.59	dsDNA	Myoviridae	T4virus	lysogenic	High-quality	98.46	AAI-based (medium-confidence)	22.75	High-quality	NA	mp-deep_mag-0421.fasta	55	0	0	Bacteria	Myxococcota	Bradimonadia	Bradymonadales	undef	undef	undef
Malaspina_Vir_5173	68	k127_1060241 flag=1 multi=7.9402 len=56903	38.43	56903	k127_1060241	VP_24	True	0.980719	0.983201	0.984987	0.988667	0.986624	0.986767	0.999971	0.659004	0.262335	13170.2	8337.63	6785.87	dsDNA	Podoviridae	Bcep22virus	lytic	High-quality	96.81	AAI-based (medium-confidence)	0	High-quality	NA	NA	NA	NA	NA	NA	NA	NA	NA	NA	NA	NA
Malaspina_Vir_5726	73	k127_10741185 flag=0 multi=36.9945 len=65264_fragment_1	63.18	55055	k127_10741185	VP_25	True	0.897786	0.835655	0.731658	0.9367	0.779314	0.77087	0.999976	0.741287	0.251326	5736.54	2246.66	819.493	dsDNA	Siphoviridae	N4virus	lysogenic	Complete	100	Provirus (medium-confidence)	25.55	High-quality	NA	mp-deep_mag-0267.fasta	805	0	0	Bacteria	Proteobacteria	Alphaproteobacteria	Sphingomonadales	Sphingomonadaceae	Sphingobium	Sphingobium sp000153545
Malaspina_Vir_1532	52	k127_9340239 flag=1 multi=8.0000 len=52138	50.4	52138	k127_9340239	VP_26	True	0.992886	0.953635	0.973876	0.995547	0.984293	0.985865	0.999708	0.948858	0.764305	20525.5	5013.23	4537.75	dsDNA	Myoviridae	Rsl2virus	lytic	Low-quality	18.86	AAI-based (high-confidence)	0	Genome-fragment	NA	NA	NA	NA	NA	NA	NA	NA	NA	NA	NA	NA
Malaspina_Vir_5558	60	k127_8810992 flag=1 multi=31.0000 len=113558_fragment_1	65.29	51167	k127_8810992	VP_27	True	0.896317	0.861155	0.812749	0.935728	0.634924	0.611976	0.999975	0.712005	0.488671	5691.33	2526.71	1107.83	dsDNA	Siphoviridae	Jwxvirus	lysogenic	Medium-quality	50.43	HMM-based (lower-bound)	21.72	Genome-fragment	NA	mp-deep_mag-0509.fasta	161	0	0	Bacteria	Proteobacteria	Alphaproteobacteria	Rhodobacterales	Rhodobacteraceae	Salipiger	Salipiger thiooxidans
Malaspina_Vir_3417	90	k127_6952170 flag=0 multi=67.9778 len=60482_fragment_1	66.53	51117	k127_6952170	VP_28	True	0.992676	0.990244	0.970592	0.995656	0.984798	0.988328	0.999986	0.978531	0.327394	20282.5	10942.3	4126.3	dsDNA	Siphoviridae	Omegavirus	lysogenic	High-quality	94.73	AAI-based (medium-confidence)	0	High-quality	NA	NA	NA	NA	NA	NA	NA	NA	NA	NA	NA	NA
Malaspina_Vir_4432	68	k127_13089881 flag=3 multi=115.0023 len=51002	41.66	51002	k127_13089881	VP_29	True	0.99719	0.997468	0.99692	0.997913	0.963985	0.967045	0.999981	0.815837	0.231475	31411.4	21472.1	17246.3	dsDNA	Podoviridae	Phieco32virus	lytic	Complete	100	DTR (high-confidence)	0	High-quality	NA	NA	NA	NA	NA	NA	NA	NA	NA	NA	NA	NA
Malaspina_Vir_2725	62	k127_10567583 flag=0 multi=14.4284 len=69490_fragment_1	65.88	50451	k127_10567583	VP_30	True	0.893408	0.925707	0.801538	0.929388	0.825795	0.831328	0.999919	0.906882	0.636648	5604.94	3824.2	1056.6	dsDNA	Podoviridae	Vp5virus	lysogenic	High-quality	100	AAI-based (medium-confidence)	5.73	High-quality	NA	mp-deep_mag-0019.fasta	139	0	0	Bacteria	Proteobacteria	Alphaproteobacteria	Sphingomonadales	Sphingomonadaceae	Citromicrobium	Citromicrobium sp002377695
Malaspina_Vir_2125	84	k127_8255112 flag=0 multi=19.0937 len=50366	36.69	50366	k127_8255112	VP_31	True	0.969199	0.967785	0.943286	0.982942	0.930505	0.937666	0.999999	0.730895	0.273719	10532	6067.7	2597.1	dsDNA	Myoviridae	Vi1virus	lytic	Medium-quality	53.88	AAI-based (high-confidence)	0	Genome-fragment	NA	NA	NA	NA	NA	NA	NA	NA	NA	NA	NA	NA
Malaspina_Vir_3503	80	k127_5020553 flag=0 multi=9.9980 len=49603	69.78	49603	k127_5020553	VP_32	True	0.775431	0.381792	0.378648	0.844149	0.455273	0.447246	0.999989	0.975212	0.825121	3623.42	548.402	299.724	dsDNA	Siphoviridae	Che9cvirus	lysogenic	Medium-quality	87.71	AAI-based (medium-confidence)	2.87	Genome-fragment	NA	mp-deep_mag-0185.fasta	124	0	0	Bacteria	Actinobacteriota	Actinobacteria	Propionibacteriales	Nocardioidaceae	Nocardioides	undef
Malaspina_Vir_1602	67	k127_12981170 flag=0 multi=40.9991 len=449478_fragment_1	64.61	49465	k127_12981170	VP_33	True	0.987286	0.904208	0.606245	0.992401	0.705687	0.595815	0.999946	0.897235	0.656498	15908.6	3248.06	605.338	dsDNA	Myoviridae	T4virus	lysogenic	Medium-quality	88.2	AAI-based (high-confidence)	24.58	Genome-fragment	NA	mp-deep_mag-0509.fasta	189	0	0	Bacteria	Proteobacteria	Alphaproteobacteria	Rhodobacterales	Rhodobacteraceae	Salipiger	Salipiger thiooxidans
Malaspina_Vir_1498	68	k127_12299335 flag=0 multi=114.9574 len=149984_fragment_2	64.57	49447	k127_12299335	VP_34	True	0.898893	0.7571	0.815226	0.937473	0.547444	0.543262	0.999907	0.618012	0.245227	5771.89	1666.36	1120.37	dsDNA	Siphoviridae	Lambdavirus	lysogenic	Low-quality	47.22	HMM-based (lower-bound)	29.63	Genome-fragment	NA	mp-deep_mag-0019.fasta	294	0	0	Bacteria	Proteobacteria	Alphaproteobacteria	Sphingomonadales	Sphingomonadaceae	Citromicrobium	Citromicrobium sp002377695
Malaspina_Vir_4446	70	k127_561164 flag=0 multi=34.1073 len=48453	60.99	48453	k127_561164	VP_35	True	0.973623	0.494577	0.458902	0.985614	0.730778	0.710487	0.999939	0.728488	0.505768	11351.4	770.823	393.46	dsDNA	Podoviridae	Bcep22virus	lysogenic	High-quality	100	AAI-based (medium-confidence)	0	High-quality	NA	mp-deep_mag-0361.fasta	372	0	0	Bacteria	Proteobacteria	Gammaproteobacteria	Pseudomonadales	Pseudomonadaceae	Pseudomonas_D	Pseudomonas_D aestusnigri
Malaspina_Vir_5419	64	k127_13091043 flag=3 multi=20.0004 len=48411	54.62	48411	k127_13091043	VP_36	True	0.985475	0.768263	0.763956	0.99239	0.328621	0.351194	0.999923	0.827987	0.29613	14965.5	1728.21	913.28	dsDNA	Siphoviridae	Xp10virus	lytic	Complete	100	DTR (high-confidence)	0	High-quality	NA	NA	NA	NA	NA	NA	NA	NA	NA	NA	NA	NA
Malaspina_Vir_5525	60	k127_11929529 flag=0 multi=58.5720 len=143248_fragment_1	63.98	47955	k127_11929529	VP_37	True	0.98645	0.96662	0.910225	0.992393	NA	NA	0.999958	0.987232	0.985537	15443	5957.76	1889.86	dsDNA	Myoviridae	P2virus	lysogenic	High-quality	100	AAI-based (medium-confidence)	22.74	High-quality	NA	mp-deep_mag-0019.fasta	357	0	0	Bacteria	Proteobacteria	Alphaproteobacteria	Sphingomonadales	Sphingomonadaceae	Citromicrobium	Citromicrobium sp002377695
Malaspina_Vir_1170	52	k127_3696027 flag=0 multi=13.9921 len=47806	35.26	47806	k127_3696027	VP_38	True	0.980815	0.986108	0.96377	0.987436	0.958449	0.962786	0.999951	0.717867	0.210914	13201.2	9084.59	3561.03	dsDNA	Podoviridae	T4virus	lytic	Complete	100	DTR (high-confidence)	7.92	High-quality	NA	NA	NA	NA	NA	NA	NA	NA	NA	NA	NA	NA
Malaspina_Vir_3155	66	k127_13090185 flag=3 multi=14.0003 len=47508	50.53	47508	k127_13090185	VP_39	True	0.988162	0.960941	0.949504	0.993676	0.881153	0.890517	0.999896	0.641338	0.245604	16390.9	5497.08	2828.98	dsDNA	Siphoviridae	T5virus	lytic	Complete	100	DTR (medium-confidence)	0	High-quality	NA	NA	NA	NA	NA	NA	NA	NA	NA	NA	NA	NA
Malaspina_Vir_6456	70	k127_3230788 flag=0 multi=13.9970 len=47154	45.8	47154	k127_3230788	VP_40	True	0.947303	0.884492	0.777935	0.969429	0.753562	0.74225	0.999945	0.579572	0.318145	8127.12	2866.93	960.249	dsDNA	Siphoviridae	Xp10virus	lysogenic	Complete	100	DTR (high-confidence)	0	High-quality	NA	mp-deep_mag-0233.fasta	60	0	0	Bacteria	Proteobacteria	Alphaproteobacteria	Micavibrionales	Micavibrionaceae	TMED27	TMED27 sp002167715
Malaspina_Vir_765	76	k127_8622004 flag=1 multi=8.0000 len=46604	62.19	46604	k127_8622004	VP_41	True	0.963113	0.881937	0.633108	0.979136	0.928784	0.936174	0.999964	0.897182	0.30184	9675.62	2825.74	655.653	dsDNA	Siphoviridae	Phicbkvirus	lysogenic	Medium-quality	77.91	HMM-based (lower-bound)	0	Genome-fragment	NA	NA	NA	NA	NA	NA	NA	NA	NA	NA	NA	NA
Malaspina_Vir_926	62	k127_11918243 flag=1 multi=10.0000 len=92632_fragment_1	61.22	46297	k127_11918243	VP_42	True	0.916001	0.940852	0.945771	0.948745	0.923645	0.908157	0.999892	0.84116	0.129418	6373.29	4370.69	2677.16	dsDNA	Siphoviridae	Muvirus	lysogenic	Medium-quality	87.61	AAI-based (high-confidence)	12.63	Genome-fragment	NA	mp-deep_mag-0533.fasta	53	0	0	Bacteria	Proteobacteria	Alphaproteobacteria	Rhodobacterales	Rhodobacteraceae	Paracoccus	Paracoccus sp002294185
Malaspina_Vir_2995	68	k127_11413193 flag=1 multi=9.0000 len=46292	31.72	46292	k127_11413193	VP_43	True	0.927477	0.809458	0.896865	0.953201	0.822566	0.807422	0.999939	0.613997	0.33432	6878.39	2012.48	1710.69	dsDNA	Siphoviridae	Xp10virus	lytic	Medium-quality	76.98	AAI-based (medium-confidence)	0	Genome-fragment	low-confidence DTR	NA	NA	NA	NA	NA	NA	NA	NA	NA	NA	NA
Malaspina_Vir_5749	65	k127_11787665 flag=0 multi=83.5156 len=46247	64.51	46247	k127_11787665	VP_44	True	0.915164	0.523368	0.705322	0.946874	0.627636	0.604533	0.999848	0.445132	0.184025	6340.16	836.625	774.826	dsDNA	Podoviridae	Lambdavirus	lysogenic	Medium-quality	59.6	HMM-based (lower-bound)	0	Genome-fragment	NA	mp-deep_mag-0274.fasta	47	0	0	Bacteria	Proteobacteria	Alphaproteobacteria	Sphingomonadales	Sphingomonadaceae	Erythrobacter_A	undef
Malaspina_Vir_1875	26	k127_8534923 flag=0 multi=10.5939 len=46164	40.65	46164	k127_8534923	VP_45	True	0.68056	0.85353	0.909693	0.777439	0.873841	0.880851	1	0.957736	0.911913	2827.44	2433.88	1882.27	dsDNA	Myoviridae	T4virus	lytic	Low-quality	22.64	AAI-based (medium-confidence)	0	Genome-fragment	NA	NA	NA	NA	NA	NA	NA	NA	NA	NA	NA	NA
Malaspina_Vir_5913	57	k127_7837260 flag=0 multi=102.9549 len=45389	68.54	45389	k127_7837260	VP_46	True	0.1497	0.443301	0.635339	0.237558	0.549289	0.541013	0.999671	0.577408	0.253472	667.115	666.489	660.301	dsDNA	Myoviridae	Indivirus	lysogenic	Medium-quality	59.25	HMM-based (lower-bound)	0	Genome-fragment	NA	mp-deep_mag-0229.fasta	87	0	0	Bacteria	Actinobacteriota	Actinobacteria	Mycobacteriales	Mycobacteriaceae	Mycolicibacterium	undef
Malaspina_Vir_89	63	k127_7770464 flag=1 multi=16.8991 len=56434_fragment_1	39.8	45116	k127_7770464	VP_47	True	0.963581	0.916789	0.886677	0.979426	0.491195	0.482823	0.999956	0.886819	0.524589	9735.2	3558.51	1605.84	dsDNA	Myoviridae	Hapunavirus	lysogenic	High-quality	95.79	AAI-based (high-confidence)	0	High-quality	NA	mp-deep_mag-0023.fasta	228	0	0	Bacteria	Proteobacteria	Gammaproteobacteria	Enterobacterales	Alteromonadaceae	Pseudoalteromonas	Pseudoalteromonas arabiensis
Malaspina_Vir_36	78	k127_8414947 flag=0 multi=9.5594 len=44876	62.21	44876	k127_8414947	VP_48	True	0.94366	0.84478	0.92597	0.958357	0.317861	0.31105	0.999954	0.79258	0.106586	7854.38	2337.89	2154.47	dsDNA	Siphoviridae	P22virus	lytic	High-quality	98.18	AAI-based (high-confidence)	0	High-quality	NA	mp-deep_mag-0186.fasta	97	0	0	Bacteria	Proteobacteria	Alphaproteobacteria	Sphingomonadales	Sphingomonadaceae	Erythrobacter_A	undef
Malaspina_Vir_3292	56	k127_4757800 flag=0 multi=37.9917 len=44636	46.76	44636	k127_4757800	VP_49	True	0.991755	0.8113	0.893049	0.995471	0.8524	0.862524	0.999987	0.782984	0.671469	19205.5	2027.12	1674.46	dsDNA	Myoviridae	Bcepmuvirus	lysogenic	Complete	100	Provirus (high-confidence)	20.53	High-quality	NA	NA	NA	NA	NA	NA	NA	NA	NA	NA	NA	NA
Malaspina_Vir_5997	45	k127_5248392 flag=0 multi=12.9695 len=121500_fragment_2	55.32	43968	k127_5248392	VP_50	True	0.145242	0.175554	0.311432	0.205042	0.205051	0.210243	0.999842	0.445368	0.467692	650.601	239.522	232.382	dsDNA	Baculoviridae	Gammabaculovirus	lysogenic	Low-quality	4.31	HMM-based (lower-bound)	0	Genome-fragment	NA	NA	NA	NA	NA	NA	NA	NA	NA	NA	NA	NA
Malaspina_Vir_3416	60	k127_168138 flag=0 multi=20.1389 len=71444_fragment_1	65.23	43805	k127_168138	VP_51	True	0.930057	0.950706	0.92151	0.943935	0.893145	0.901551	0.999957	0.872229	0.493998	7013.17	4851.24	2063.56	dsDNA	Podoviridae	Vp5virus	lysogenic	High-quality	100	AAI-based (medium-confidence)	0	High-quality	NA	mp-deep_mag-0553.fasta	158	0	0	Bacteria	Proteobacteria	Alphaproteobacteria	Sphingomonadales	Sphingomonadaceae	Sphingobium	Sphingobium sp002457415
Malaspina_Vir_5852	67	k127_5190374 flag=0 multi=18.0000 len=43799	38.19	43799	k127_5190374	VP_52	True	0.968978	0.93767	0.873072	0.981262	0.83474	0.843448	0.999997	0.83181	0.191342	10491.5	4240.06	1483.29	dsDNA	Myoviridae	Phicbkvirus	lytic	Low-quality	46.85	AAI-based (high-confidence)	0	Genome-fragment	NA	NA	NA	NA	NA	NA	NA	NA	NA	NA	NA	NA
Malaspina_Vir_2988	61	k127_3413996 flag=0 multi=104.0000 len=43628	35.94	43628	k127_3413996	VP_53	True	0.771778	0.8506	0.927356	0.837084	0.89922	0.911952	0.966552	0.621731	0.392539	3585.06	2401.58	2184.91	dsDNA	Siphoviridae	Bc431virus	lysogenic	Complete	100	DTR (high-confidence)	0	High-quality	NA	mp-deep_mag-0584.fasta	474	0	0	Bacteria	Bacteroidota	Bacteroidia	Flavobacteriales	Flavobacteriaceae	Mesonia	undef
Malaspina_Vir_4983	72	k127_1402114 flag=1 multi=16.0000 len=43408	41.08	43408	k127_1402114	VP_54	True	0.979088	0.874284	0.936828	0.988664	0.866039	0.718472	0.999957	0.447058	0.253588	12675	2712.19	2410.96	dsDNA	Siphoviridae	Vi1virus	lysogenic	Complete	100	DTR (high-confidence)	0	High-quality	NA	NA	NA	NA	NA	NA	NA	NA	NA	NA	NA	NA
Malaspina_Vir_690	73	k127_12284532 flag=0 multi=16.9963 len=43296	63.99	43296	k127_12284532	VP_55	True	0.978508	0.899992	0.91239	0.984113	0.880329	0.888841	0.999785	0.583542	0.194783	12496.2	3152.4	1918.47	dsDNA	Siphoviridae	Phicbkvirus	lytic	High-quality	100	AAI-based (high-confidence)	0	High-quality	NA	mp-deep_mag-0390.fasta	87	0	0	Bacteria	Proteobacteria	Alphaproteobacteria	Caulobacterales	Caulobacteraceae	Brevundimonas	undef
Malaspina_Vir_5497	71	k127_10321520 flag=1 multi=11.0000 len=109348_fragment_1	62.48	42963	k127_10321520	VP_56	True	0.95964	0.874793	0.82882	0.971808	0.84585	0.817216	0.999686	0.613808	0.157819	9240.54	2719.62	1190.92	dsDNA	Siphoviridae	Lambdavirus	lysogenic	Low-quality	43.26	HMM-based (lower-bound)	18.46	Genome-fragment	NA	mp-deep_mag-0553.fasta	60	0	0	Bacteria	Proteobacteria	Alphaproteobacteria	Sphingomonadales	Sphingomonadaceae	Sphingobium	Sphingobium sp002457415
Malaspina_Vir_2133	70	k127_2443828 flag=1 multi=9.0000 len=42677	36.98	42677	k127_2443828	VP_57	True	0.953278	0.947027	0.966534	0.973216	0.968308	0.968194	0.999818	0.641295	0.39793	8597.34	4664.15	3759.59	dsDNA	Siphoviridae	P12002virus	lytic	High-quality	100	AAI-based (medium-confidence)	0	High-quality	NA	NA	NA	NA	NA	NA	NA	NA	NA	NA	NA	NA
Malaspina_Vir_1814	70	k127_13089853 flag=3 multi=12.0003 len=42549	34.52	42549	k127_13089853	VP_58	True	0.971852	0.966103	0.969512	0.98324	0.501853	0.214553	0.999965	0.903418	0.939148	10991.4	5908.69	4017.8	dsDNA	Myoviridae	Muvirus	lysogenic	Complete	100	DTR (high-confidence)	0	High-quality	NA	NA	NA	NA	NA	NA	NA	NA	NA	NA	NA	NA
Malaspina_Vir_4230	59	k127_27927 flag=0 multi=42.9791 len=42368	62.84	42368	k127_27927	VP_59	True	0.952687	0.971846	0.957726	0.972919	0.933237	0.921408	0.999992	0.903818	0.338695	8544.79	6459.65	3209.04	dsDNA	Podoviridae	Vp5virus	lysogenic	High-quality	100	AAI-based (medium-confidence)	0	High-quality	NA	mp-deep_mag-0572.fasta	105	0	0	Bacteria	Proteobacteria	Alphaproteobacteria	Caulobacterales	Hyphomonadaceae	Hyphomonas	Hyphomonas sp000682775
Malaspina_Vir_4076	61	k127_10036162 flag=0 multi=23.9891 len=42200	60	42200	k127_10036162	VP_60	True	0.957443	0.975129	0.923559	0.975704	0.813515	0.817743	0.999886	0.894546	0.533475	8998.28	6870.01	2103.73	dsDNA	Podoviridae	Bpp1virus	lytic	High-quality	93.83	AAI-based (medium-confidence)	0	High-quality	NA	mp-deep_mag-0589.fasta	103	0	0	Bacteria	Proteobacteria	Alphaproteobacteria	Sphingomonadales	Sphingomonadaceae	Erythrobacter_A	Erythrobacter_A sp002895025
Malaspina_Vir_5194	63	k127_516609 flag=1 multi=17.0000 len=42050	59.18	42050	k127_516609	VP_61	True	0.997004	0.998044	0.998187	0.997727	0.998575	0.998662	0.999992	0.788175	0.807649	30173.8	26015.2	25479.8	dsDNA	Podoviridae	Prtbvirus	lytic	High-quality	99.54	AAI-based (high-confidence)	0	High-quality	NA	NA	NA	NA	NA	NA	NA	NA	NA	NA	NA	NA
Malaspina_Vir_2960	44	k127_2944737 flag=0 multi=15.9983 len=87195_fragment_1	64.55	41983	k127_2944737	VP_62	True	0.941104	0.943291	0.950857	0.958699	0.462723	0.453132	0.999669	0.819622	0.788338	7678.58	4482.47	2888.17	dsDNA	Myoviridae	Muvirus	lysogenic	Medium-quality	59.04	AAI-based (high-confidence)	24.12	Genome-fragment	NA	mp-deep_mag-0202.fasta	28	0	0	Bacteria	Proteobacteria	Alphaproteobacteria	Rhizobiales	Rhizobiaceae	B7	undef
Malaspina_Vir_6547	55	k127_12485376 flag=0 multi=42.9961 len=106695_fragment_1	63.03	41882	k127_12485376	VP_63	True	0.972376	0.924604	0.950612	0.984757	0.910375	0.797427	0.999744	0.46427	0.439218	11085.8	3789.56	2875.14	dsDNA	Siphoviridae	P22virus	lysogenic	Medium-quality	87.62	AAI-based (high-confidence)	0	Genome-fragment	NA	NA	NA	NA	NA	NA	NA	NA	NA	NA	NA	NA
Malaspina_Vir_864	57	k127_10104943 flag=0 multi=44.9895 len=41870	52.77	41870	k127_10104943	VP_64	True	0.87622	0.679158	0.784741	0.921962	0.693335	0.670393	0.99971	0.777184	0.228237	5164.51	1310.39	985.939	dsDNA	Siphoviridae	Phicbkvirus	lysogenic	Medium-quality	57.45	HMM-based (lower-bound)	0	Genome-fragment	NA	mp-deep_mag-0566.fasta	322	0	0	Bacteria	Proteobacteria	Alphaproteobacteria	Caulobacterales	Maricaulaceae	Oceanicaulis	undef
Malaspina_Vir_2599	51	k127_1552672 flag=1 multi=8.0000 len=41359	67.17	41359	k127_1552672	VP_65	True	0.595553	0.648944	0.815069	0.691271	0.793201	0.795454	0.999944	0.320169	0.143963	2329.48	1195.32	1119.56	dsDNA	Podoviridae	T4virus	lytic	Medium-quality	55.68	HMM-based (lower-bound)	6.71	Genome-fragment	NA	mp-deep_mag-0474.fasta	51	0	0	Bacteria	Planctomycetota	Phycisphaerae	Phycisphaerales	SM1A02	undef	undef
Malaspina_Vir_188	57	k127_13089615 flag=3 multi=17.0004 len=41217	49.42	41217	k127_13089615	VP_66	True	0.489076	0.223054	0.342694	0.615445	0.222919	0.221883	0.999845	0.603889	0.369832	1842.31	299.895	262.003	dsDNA	Siphoviridae	P12002virus	lytic	Low-quality	38.05	HMM-based (lower-bound)	0	Genome-fragment	low-confidence DTR	NA	NA	NA	NA	NA	NA	NA	NA	NA	NA	NA
Malaspina_Vir_4967	54	k127_8152874 flag=0 multi=15.9994 len=240336_fragment_4	60.59	41149	k127_8152874	VP_67	True	0.940105	0.0165811	0.0328106	0.964794	0.849244	0.818689	0.999998	0.754898	0.147788	7607.33	37.281	34.4523	dsDNA	Siphoviridae	D3112virus	lysogenic	High-quality	100	AAI-based (medium-confidence)	0	High-quality	NA	mp-deep_mag-0267.fasta	25	8.13152e-19	2.57769e-16	Bacteria	Proteobacteria	Alphaproteobacteria	Sphingomonadales	Sphingomonadaceae	Sphingobium	Sphingobium sp000153545
Malaspina_Vir_3642	61	k127_110462 flag=0 multi=22.4703 len=72334_fragment_1	64.83	41145	k127_110462	VP_68	True	0.969935	0.752827	0.890754	0.983321	0.89302	0.851715	0.999917	0.756241	0.61131	10654.3	1643.7	1648.26	dsDNA	Siphoviridae	D3112virus	lysogenic	Medium-quality	89.31	AAI-based (high-confidence)	13.05	Genome-fragment	NA	mp-deep_mag-0019.fasta	173	0	0	Bacteria	Proteobacteria	Alphaproteobacteria	Sphingomonadales	Sphingomonadaceae	Citromicrobium	Citromicrobium sp002377695
Malaspina_Vir_6055	66	k127_7569242 flag=3 multi=67.0000 len=40889	47.39	40889	k127_7569242	VP_69	True	0.994954	0.992577	0.994063	0.997013	0.995761	0.9966	0.999964	0.57974	0.434381	23591.6	12677.1	12038.8	dsDNA	Siphoviridae	D3112virus	lysogenic	Medium-quality	50.16	AAI-based (high-confidence)	0	Genome-fragment	low-confidence DTR	NA	NA	NA	NA	NA	NA	NA	NA	NA	NA	NA
Malaspina_Vir_6158	44	k127_5250477 flag=0 multi=16.9966 len=93401_fragment_2	61.88	40629	k127_5250477	VP_70	True	0.895929	0.902183	0.838394	0.935448	0.848596	0.858076	0.999779	0.843755	0.184792	5681.1	3202.27	1242.92	dsDNA	Siphoviridae	Muvirus	lysogenic	High-quality	95.61	AAI-based (medium-confidence)	0	High-quality	NA	mp-deep_mag-0553.fasta	27	5.42101e-20	1.71846e-17	Bacteria	Proteobacteria	Alphaproteobacteria	Sphingomonadales	Sphingomonadaceae	Sphingobium	Sphingobium sp002457415
Malaspina_Vir_1826	51	k127_12700689 flag=1 multi=11.0000 len=39957	57.88	39957	k127_12700689	VP_71	True	0.902812	0.857488	0.936183	0.913471	0.746626	0.731985	0.999901	0.504313	0.296925	5897.07	2479.33	2395.61	dsDNA	Podoviridae	Vp5virus	lysogenic	High-quality	99.53	AAI-based (high-confidence)	0	High-quality	NA	NA	NA	NA	NA	NA	NA	NA	NA	NA	NA	NA
Malaspina_Vir_2259	70	k127_3992827 flag=0 multi=79.9801 len=39903	58.57	39903	k127_3992827	VP_72	True	0.919266	0.949492	0.973444	0.921069	0.912348	0.9067	0.999926	0.773342	0.563252	6509.1	4789.16	4482.2	dsDNA	Podoviridae	P22virus	lysogenic	Complete	100	DTR (high-confidence)	0	High-quality	NA	mp-deep_mag-0572.fasta	178	0	0	Bacteria	Proteobacteria	Alphaproteobacteria	Caulobacterales	Hyphomonadaceae	Hyphomonas	Hyphomonas sp000682775
Malaspina_Vir_2446	61	k127_87208 flag=0 multi=38.9759 len=328698_fragment_1	64.17	39823	k127_87208	VP_73	True	0.983907	0.983775	0.92313	0.991539	0.915808	0.924496	0.999938	0.805964	0.0990442	14317.7	8476.42	2093.91	dsDNA	Siphoviridae	T4virus	lysogenic	Medium-quality	74.2	AAI-based (medium-confidence)	10.31	Genome-fragment	NA	mp-deep_mag-0527.fasta	106	0	0	Bacteria	Proteobacteria	Gammaproteobacteria	Nevskiales	Nevskiaceae	Polycyclovorans	Polycyclovorans sp002706265
Malaspina_Vir_5527	30	k127_11920535 flag=0 multi=10.8436 len=39812	32.12	39812	k127_11920535	VP_74	True	0.955002	0.984228	0.987913	0.974313	0.993469	0.985151	0.999999	0.93275	0.875982	8757.92	8574.28	7890.93	dsDNA	Myoviridae	T4virus	lytic	Low-quality	7.7	AAI-based (high-confidence)	22.66	Genome-fragment	NA	NA	NA	NA	NA	NA	NA	NA	NA	NA	NA	NA
Malaspina_Vir_3709	69	k127_11733108 flag=0 multi=80.7845 len=39203	45.23	39203	k127_11733108	VP_75	True	0.988947	0.976002	0.98121	0.994104	0.9582	0.96269	0.999886	0.643791	0.155868	16906.1	6989.31	5787.4	dsDNA	Siphoviridae	P22virus	lytic	High-quality	97.33	AAI-based (high-confidence)	0	High-quality	NA	NA	NA	NA	NA	NA	NA	NA	NA	NA	NA	NA
Malaspina_Vir_1338	51	k127_8955401 flag=0 multi=11.9972 len=39000	61.42	39000	k127_8955401	VP_76	True	0.943315	0.484887	0.622996	0.967334	0.308896	0.311592	0.999908	0.474707	0.291936	7830.31	750.728	636.304	dsDNA	Myoviridae	Phicbkvirus	lysogenic	High-quality	91.42	AAI-based (medium-confidence)	0	High-quality	NA	mp-deep_mag-0361.fasta	173	0	0	Bacteria	Proteobacteria	Gammaproteobacteria	Pseudomonadales	Pseudomonadaceae	Pseudomonas_D	Pseudomonas_D aestusnigri
Malaspina_Vir_631	55	k127_8335180 flag=0 multi=21.9946 len=38778	38.46	38778	k127_8335180	VP_77	True	0.948528	0.921276	0.964487	0.959782	0.95802	0.962415	0.999996	0.477818	0.257834	8223.22	3690.6	3608.79	dsDNA	Podoviridae	Lambdavirus	lytic	Medium-quality	64.14	AAI-based (medium-confidence)	0	Genome-fragment	NA	NA	NA	NA	NA	NA	NA	NA	NA	NA	NA	NA
Malaspina_Vir_1740	57	k127_5093502 flag=1 multi=8.9954 len=38545	58.59	38545	k127_5093502	VP_78	True	0.995771	0.978726	0.302618	0.997417	0.967418	0.96909	0.999991	0.924688	0.197973	25455	7432.62	224.262	dsDNA	Siphoviridae	C5virus	lysogenic	High-quality	100	AAI-based (medium-confidence)	0	High-quality	NA	mp-deep_mag-0002.fasta	233	0	0	Bacteria	Proteobacteria	Gammaproteobacteria	Pseudomonadales	Alcanivoracaceae	Alcanivorax	Alcanivorax sp900107995
Malaspina_Vir_4618	52	k127_10160152 flag=0 multi=12.9969 len=38536	61.76	38536	k127_10160152	VP_79	True	0.995632	0.935668	NA	0.997378	0.788788	0.790318	0.999992	0.942011	NA	25040.8	4160.11	NA	dsDNA	Siphoviridae	NA	lysogenic	High-quality	98.45	AAI-based (medium-confidence)	0	High-quality	NA	mp-deep_mag-0298.fasta	216	0	0	Bacteria	Proteobacteria	Gammaproteobacteria	Pseudomonadales	Pseudomonadaceae	Pseudomonas_D	Pseudomonas_D abyssi
Malaspina_Vir_1001	66	k127_13089683 flag=3 multi=11.0003 len=38496	37.8	38496	k127_13089683	VP_80	True	0.973008	0.95297	0.927056	0.982077	0.922289	0.909632	0.999987	0.872661	0.408726	11218	4975.07	2179.8	dsDNA	Myoviridae	Msw3virus	lytic	Complete	100	DTR (medium-confidence)	0	High-quality	NA	NA	NA	NA	NA	NA	NA	NA	NA	NA	NA	NA
Malaspina_Vir_979	61	k127_1207792 flag=0 multi=32.9938 len=52123_fragment_1	43.86	38471	k127_1207792	VP_81	True	0.974983	0.862356	0.823742	0.986432	0.868728	0.877258	0.999938	0.646194	0.456107	11640.2	2542.4	1163.44	dsDNA	Siphoviridae	Vegasvirus	lysogenic	Medium-quality	64.38	AAI-based (high-confidence)	0	Genome-fragment	NA	NA	NA	NA	NA	NA	NA	NA	NA	NA	NA	NA
Malaspina_Vir_4677	66	k127_1911365 flag=0 multi=13.9966 len=38226	37.01	38226	k127_1911365	VP_82	True	0.893227	0.925394	0.957097	0.934548	0.961494	0.965505	0.999836	0.349171	0.240452	5599.65	3814.2	3176.93	dsDNA	Myoviridae	Cbastvirus	lytic	Medium-quality	58.59	HMM-based (lower-bound)	0	Genome-fragment	NA	mp-deep_mag-0584.fasta	103	0	0	Bacteria	Bacteroidota	Bacteroidia	Flavobacteriales	Flavobacteriaceae	Mesonia	undef
Malaspina_Vir_3782	52	k127_11751101 flag=0 multi=20.9774 len=38150	60.8	38150	k127_11751101	VP_83	True	0.961904	0.584327	0.772535	0.97786	0.922587	0.893957	0.999997	0.811304	0.613972	9521.98	988.647	941.146	dsDNA	Siphoviridae	D3112virus	lytic	High-quality	97.88	AAI-based (medium-confidence)	0	High-quality	NA	mp-deep_mag-0589.fasta	70	0	0	Bacteria	Proteobacteria	Alphaproteobacteria	Sphingomonadales	Sphingomonadaceae	Erythrobacter_A	Erythrobacter_A sp002895025
Malaspina_Vir_5533	49	k127_12032961 flag=0 multi=40.9725 len=37894	39.78	37894	k127_12032961	VP_84	True	0.992929	0.985159	0.966782	0.995806	0.561558	0.515446	0.999961	0.933012	0.808615	20571.6	8814.17	3780.33	dsDNA	Myoviridae	P2virus	lysogenic	High-quality	100	AAI-based (medium-confidence)	0	High-quality	NA	mp-deep_mag-0134.fasta	213	0	0	Bacteria	Proteobacteria	Gammaproteobacteria	Pseudomonadales	Moraxellaceae	Acinetobacter	Acinetobacter sp000369565
Malaspina_Vir_4567	30	k127_12803401 flag=0 multi=7.9963 len=37884	50.44	37884	k127_12803401	VP_85	True	0.15782	0.404851	0.378643	0.248987	0.374836	0.368103	0.999991	0.470858	0.249026	696.716	591.624	299.704	dsDNA	Myoviridae	Nit1virus	lysogenic	Low-quality	20.64	HMM-based (lower-bound)	68.96	Genome-fragment	NA	mp-deep_mag-0338.fasta	107	0	0	Bacteria	Proteobacteria	Gammaproteobacteria	Pseudomonadales	Oleiphilaceae	Marinobacter	Marinobacter salarius
Malaspina_Vir_4603	61	k127_1201643 flag=1 multi=15.9960 len=37851	53.85	37851	k127_1201643	VP_86	True	0.981452	0.938307	0.949736	0.990127	0.956165	0.876406	0.999898	0.67667	0.364666	13407.3	4267.55	2838.93	dsDNA	Siphoviridae	P22virus	lytic	Medium-quality	81.46	AAI-based (high-confidence)	0	Genome-fragment	NA	mp-deep_mag-0126.fasta	102	0	0	Bacteria	Proteobacteria	Gammaproteobacteria	Pseudomonadales	Halomonadaceae	Halomonas	Halomonas aquamarina
Malaspina_Vir_753	39	k127_9045751 flag=0 multi=30.4760 len=37773	52.54	37773	k127_9045751	VP_87	True	0.829525	0.447116	0.620004	0.888166	0.551479	0.544311	0.999788	0.712514	0.213818	4303.9	674.595	630.319	dsDNA	Siphoviridae	P22virus	lysogenic	Low-quality	49.6	HMM-based (lower-bound)	0	Genome-fragment	NA	mp-deep_mag-0589.fasta	34	0	0	Bacteria	Proteobacteria	Alphaproteobacteria	Sphingomonadales	Sphingomonadaceae	Erythrobacter_A	Erythrobacter_A sp002895025
Malaspina_Vir_2741	48	k127_2826608 flag=0 multi=40.7068 len=59090_fragment_1	41.11	37665	k127_2826608	VP_88	True	0.937965	0.969688	0.93885	0.963419	0.872865	0.882205	0.99998	0.838895	0.2652	7471.51	6225.16	2470.03	dsDNA	Podoviridae	Bpp1virus	lysogenic	High-quality	96.72	AAI-based (medium-confidence)	9.03	High-quality	NA	NA	NA	NA	NA	NA	NA	NA	NA	NA	NA	NA
Malaspina_Vir_1562	42	k127_7313347 flag=0 multi=92.9905 len=96987_fragment_2	66.38	37509	k127_7313347	VP_89	True	0.0449283	0.193787	NA	0.0827657	0.217858	0.212401	1	0.930128	NA	261.737	261.714	NA	dsDNA	Siphoviridae	NA	lysogenic	Not-determined	NA	NA	0	Genome-fragment	no viral genes detected	NA	NA	NA	NA	NA	NA	NA	NA	NA	NA	NA
Malaspina_Vir_6042	39	k127_13023423 flag=1 multi=15.9972 len=54181_fragment_1	62.45	37502	k127_13023423	VP_90	True	0.799211	0.404799	0.281776	0.861865	0.501008	0.491123	0.99993	0.740689	0.47288	3895.5	591.488	206.683	dsDNA	Siphoviridae	Kelleziovirus	lysogenic	Medium-quality	54.15	HMM-based (lower-bound)	0	Genome-fragment	NA	NA	NA	NA	NA	NA	NA	NA	NA	NA	NA	NA
Malaspina_Vir_5090	61	k127_1006214 flag=0 multi=16.2452 len=49866_fragment_1	71.1	37387	k127_1006214	VP_91	True	0.938695	0.907001	0.938426	0.963921	0.730792	0.709618	0.999995	0.929853	0.624082	7516.42	3311.62	2457.31	dsDNA	Siphoviridae	Gilesvirus	lysogenic	Medium-quality	56.28	HMM-based (lower-bound)	6.31	Genome-fragment	NA	mp-deep_mag-0185.fasta	47	0	0	Bacteria	Actinobacteriota	Actinobacteria	Propionibacteriales	Nocardioidaceae	Nocardioides	undef
Malaspina_Vir_3082	50	k127_1441065 flag=0 multi=30.9978 len=269090_fragment_1	65.72	37356	k127_1441065	VP_92	True	0.990739	0.966861	0.97875	0.994964	0.98026	0.977678	0.999981	0.862221	0.502675	18231.1	5980.78	5288.15	dsDNA	Siphoviridae	D3112virus	lysogenic	High-quality	94.09	AAI-based (high-confidence)	0	High-quality	NA	NA	NA	NA	NA	NA	NA	NA	NA	NA	NA	NA
Malaspina_Vir_4903	67	k127_8610193 flag=0 multi=240.8708 len=37289	44.14	37289	k127_8610193	VP_93	True	0.98739	0.90563	0.925375	0.993253	0.966911	0.969363	0.999887	0.541612	0.386035	15977.8	3280.22	2141.96	dsDNA	Siphoviridae	P22virus	lytic	High-quality	97.2	AAI-based (high-confidence)	0	High-quality	NA	NA	NA	NA	NA	NA	NA	NA	NA	NA	NA	NA
Malaspina_Vir_3938	54	k127_7489228 flag=0 multi=9.0000 len=37163	55.16	37163	k127_7489228	VP_94	True	0.812629	0.478038	0.634981	0.876863	0.58084	0.578637	0.999913	0.428236	0.265494	4065.79	736.871	659.534	dsDNA	Myoviridae	Kelleziovirus	lytic	Low-quality	45.48	HMM-based (lower-bound)	0	Genome-fragment	NA	NA	NA	NA	NA	NA	NA	NA	NA	NA	NA	NA
Malaspina_Vir_2543	40	k127_7234921 flag=0 multi=19.0000 len=36881	55.47	36881	k127_7234921	VP_95	True	0.968916	0.973052	0.946499	0.983987	0.980195	0.955163	0.999985	0.799935	0.411391	10480.8	6596.74	2702.81	dsDNA	Podoviridae	Bcep22virus	lysogenic	Medium-quality	66.34	AAI-based (high-confidence)	0	Genome-fragment	NA	mp-deep_mag-0152.fasta	161	0	0	Bacteria	Proteobacteria	Gammaproteobacteria	Pseudomonadales	Halomonadaceae	Halomonas	Halomonas sp002366715
Malaspina_Vir_2358	48	k127_12652014 flag=1 multi=9.0000 len=36859	41.94	36859	k127_12652014	VP_96	True	0.768953	0.8469	0.930916	0.843923	0.909385	0.917437	0.999917	0.388386	0.123257	3556.26	2360.94	2261.21	dsDNA	Myoviridae	C5virus	lytic	Complete	100	DTR (high-confidence)	0	High-quality	NA	NA	NA	NA	NA	NA	NA	NA	NA	NA	NA	NA
Malaspina_Vir_3262	60	k127_3189555 flag=3 multi=7.9962 len=36708	32.86	36708	k127_3189555	VP_97	True	0.980461	0.979469	0.980433	0.989804	0.987802	0.988708	0.999919	0.641989	0.228584	13073.1	7574.76	5603.96	dsDNA	Podoviridae	Luz24virus	lysogenic	Complete	100	DTR (high-confidence)	0	High-quality	NA	NA	NA	NA	NA	NA	NA	NA	NA	NA	NA	NA
Malaspina_Vir_2530	43	k127_4420359 flag=0 multi=38.9986 len=277337_fragment_1	63.55	36693	k127_4420359	VP_98	True	0.706558	0.543705	0.743067	0.795053	0.70985	0.686459	0.999932	0.826589	0.300836	3014.3	884.237	849.44	dsDNA	Siphoviridae	Xp10virus	lysogenic	Medium-quality	86.18	AAI-based (high-confidence)	0	Genome-fragment	NA	NA	NA	NA	NA	NA	NA	NA	NA	NA	NA	NA
Malaspina_Vir_3704	48	k127_11966693 flag=0 multi=11.4947 len=36677	43.08	36677	k127_11966693	VP_99	True	0.657637	0.767523	0.896014	0.759964	0.866145	0.865274	0.99981	0.553051	0.527403	2680.93	1723.93	1700.44	dsDNA	Siphoviridae	Bc431virus	lytic	High-quality	96.54	AAI-based (medium-confidence)	0	High-quality	NA	mp-deep_mag-0606.fasta	929	0	0	Bacteria	Bacteroidota	Bacteroidia	Flavobacteriales	Cryomorphaceae	UBA7878	undef
Malaspina_Vir_3456	50	k127_12303912 flag=1 multi=36.9783 len=36581	65.54	36581	k127_12303912	VP_100	True	0.977531	0.936749	0.953279	0.987876	0.954701	0.959518	0.999969	0.441782	0.112814	12237.8	4200.49	2995.97	dsDNA	Siphoviridae	T4virus	lytic	Medium-quality	72.03	HMM-based (lower-bound)	0	Genome-fragment	NA	NA	NA	NA	NA	NA	NA	NA	NA	NA	NA	NA
Malaspina_Vir_4099	54	k127_2388219 flag=0 multi=47.9902 len=48214_fragment_1	65.17	36526	k127_2388219	VP_101	True	0.964495	0.947957	0.948992	0.97999	0.912414	0.92507	0.999866	0.813845	0.31809	9849.31	4710.66	2808.21	dsDNA	Siphoviridae	E125virus	lysogenic	High-quality	90.32	AAI-based (high-confidence)	0	High-quality	NA	NA	NA	NA	NA	NA	NA	NA	NA	NA	NA	NA
Malaspina_Vir_5950	50	k127_3678219 flag=0 multi=17.0000 len=36366	64.78	36366	k127_3678219	VP_102	True	0.988262	0.973718	0.926598	0.993375	0.106471	0.107655	0.999956	0.971052	0.941753	16451.1	6677.01	2168.98	dsDNA	Myoviridae	P2virus	lysogenic	Complete	100	DTR (high-confidence)	0	High-quality	NA	NA	NA	NA	NA	NA	NA	NA	NA	NA	NA	NA
Malaspina_Vir_6410	42	k127_13032637 flag=0 multi=6.3015 len=36317	41.25	36317	k127_13032637	VP_103	True	0.86173	0.902741	0.95359	0.911629	0.944008	0.950882	0.999987	0.339061	0.166876	4849.64	3214.24	3012.26	dsDNA	Siphoviridae	P70virus	lytic	Low-quality	44.78	AAI-based (medium-confidence)	0	Genome-fragment	NA	NA	NA	NA	NA	NA	NA	NA	NA	NA	NA	NA
Malaspina_Vir_5618	53	k127_10428160 flag=0 multi=15.9968 len=46284_fragment_1	65.42	36271	k127_10428160	VP_104	True	0.920703	0.919848	0.906244	0.952017	0.590831	0.580443	0.999854	0.883863	0.139206	6571.3	3648.04	1833.21	dsDNA	Siphoviridae	Lambdavirus	lysogenic	Medium-quality	66.53	AAI-based (medium-confidence)	0	Genome-fragment	NA	mp-deep_mag-0040.fasta	26	2.1684e-19	6.87384e-17	Bacteria	Proteobacteria	Alphaproteobacteria	Rhodobacterales	Rhodobacteraceae	Limimaricola	Limimaricola cinnabarinus
Malaspina_Vir_4020	38	k127_10661766 flag=0 multi=12.2247 len=140670_fragment_1	60.73	36234	k127_10661766	VP_105	True	0.728174	0.738828	0.152964	0.813424	0.0975183	0.096536	0.999868	0.883053	0.629618	3183.52	1572.74	112.19	dsDNA	Siphoviridae	Cba41virus	lysogenic	Low-quality	46.89	HMM-based (lower-bound)	0	Genome-fragment	NA	mp-deep_mag-0118.fasta	32	0	0	Bacteria	Proteobacteria	Alphaproteobacteria	Rhizobiales	Rhizobiaceae	Fulvimarina	undef
Malaspina_Vir_2690	51	k127_1001352 flag=0 multi=16.9964 len=88867_fragment_1	68.76	36148	k127_1001352	VP_106	True	0.985891	0.967375	0.977813	0.992607	NA	NA	0.999991	0.899075	0.888877	15170.8	6034.37	5113.39	dsDNA	Myoviridae	Muvirus	lysogenic	High-quality	96.5	AAI-based (medium-confidence)	0	High-quality	NA	NA	NA	NA	NA	NA	NA	NA	NA	NA	NA	NA
Malaspina_Vir_3350	54	k127_8485212 flag=1 multi=17.0000 len=36120	63.68	36120	k127_8485212	VP_107	True	0.989575	0.963326	0.97654	0.994447	0.490479	0.513783	0.999994	0.944149	0.906192	17334.2	5681.05	4910.91	dsDNA	Myoviridae	Muvirus	lytic	High-quality	100	AAI-based (medium-confidence)	0	High-quality	NA	mp-deep_mag-0126.fasta	65	0	0	Bacteria	Proteobacteria	Gammaproteobacteria	Pseudomonadales	Halomonadaceae	Halomonas	Halomonas aquamarina
Malaspina_Vir_389	53	k127_12877296 flag=0 multi=7.9981 len=36049	53.62	36049	k127_12877296	VP_108	True	0.969809	0.76272	0.712141	0.983234	0.901803	0.910135	0.999959	0.727134	0.261093	10626.4	1697.03	783.183	dsDNA	Siphoviridae	Phicbkvirus	lysogenic	High-quality	95.86	AAI-based (medium-confidence)	0	High-quality	NA	mp-deep_mag-0169.fasta	103	0	0	Bacteria	Proteobacteria	Gammaproteobacteria	Pseudomonadales	Saccharospirillaceae	Oleibacter	Oleibacter sp002724925
Malaspina_Vir_6471	45	k127_11392025 flag=0 multi=22.9855 len=35016	59.12	35016	k127_11392025	VP_109	True	0.86396	0.603758	0.747177	0.91324	0.711193	0.627514	0.999953	0.491944	0.253939	4894.69	1046.61	861.717	dsDNA	Siphoviridae	Betalipothrixvirus	lysogenic	Medium-quality	69.28	AAI-based (high-confidence)	0	Genome-fragment	NA	mp-deep_mag-0274.fasta	72	0	0	Bacteria	Proteobacteria	Alphaproteobacteria	Sphingomonadales	Sphingomonadaceae	Erythrobacter_A	undef
Malaspina_Vir_1136	38	k127_2630603 flag=0 multi=15.9978 len=74372_fragment_1	66.62	34965	k127_2630603	VP_110	True	0.0138275	0.229438	0.349262	0.098378	0.275083	0.413408	1	0.718618	0.756073	102.983	308.233	268.415	dsDNA	Myoviridae	Bc431virus	lysogenic	Not-determined	NA	NA	0	Genome-fragment	no viral genes detected	mp-deep_mag-0144.fasta	45	0	0	Bacteria	Actinobacteriota	Actinobacteria	Propionibacteriales	Nocardioidaceae	Nocardioides	undef
Malaspina_Vir_5099	26	k127_5669916 flag=0 multi=15.9957 len=34873	24.09	34873	k127_5669916	VP_111	True	0.483612	0.345441	NA	0.362346	0.689254	0.654501	0.999999	1	NA	1819.95	483.879	NA	dsDNA	Mimiviridae	NA	lytic	Low-quality	5.21	HMM-based (lower-bound)	0	Genome-fragment	NA	NA	NA	NA	NA	NA	NA	NA	NA	NA	NA	NA
Malaspina_Vir_1925	40	k127_1196461 flag=0 multi=25.9924 len=66163_fragment_2	65.53	34787	k127_1196461	VP_112	True	0.824726	0.935458	0.902174	0.880791	0.73026	0.684652	0.999977	0.736014	0.278259	4232.17	4151.89	1778.22	dsDNA	Podoviridae	Vp5virus	lysogenic	Medium-quality	89.43	AAI-based (medium-confidence)	0	Genome-fragment	NA	NA	NA	NA	NA	NA	NA	NA	NA	NA	NA	NA
Malaspina_Vir_651	51	k127_9426044 flag=0 multi=35.4161 len=34262	44.96	34262	k127_9426044	VP_113	True	0.572833	0.348362	0.451981	0.685535	0.262004	0.26572	0.999976	0.341072	0.217028	2215.87	488.594	385.528	dsDNA	Podoviridae	Hp1virus	lytic	Low-quality	42.36	AAI-based (high-confidence)	0	Genome-fragment	NA	NA	NA	NA	NA	NA	NA	NA	NA	NA	NA	NA
Malaspina_Vir_4814	54	k127_8883750 flag=0 multi=18.9997 len=676283_fragment_1	44.82	34054	k127_8883750	VP_114	True	0.941215	0.961114	0.97962	0.964491	0.955644	0.957867	0.999871	0.787643	0.556372	7687.51	5511.8	5454.07	dsDNA	Podoviridae	P22virus	lysogenic	High-quality	99.35	AAI-based (high-confidence)	0	High-quality	NA	mp-deep_mag-0483.fasta	27	5.42101e-20	1.71846e-17	Bacteria	Proteobacteria	Alphaproteobacteria	Micavibrionales	UBA2020	undef	undef
Malaspina_Vir_4151	47	k127_13090092 flag=3 multi=15.0004 len=34050	38.54	34050	k127_13090092	VP_115	True	0.900308	0.761433	0.701167	0.938425	0.762218	0.758068	0.999969	0.689576	0.239753	5815.84	1690.04	769.327	dsDNA	Siphoviridae	P12024virus	lysogenic	Complete	100	DTR (high-confidence)	0	High-quality	NA	NA	NA	NA	NA	NA	NA	NA	NA	NA	NA	NA
Malaspina_Vir_526	35	k127_11490639 flag=1 multi=7.0000 len=33861	57.79	33861	k127_11490639	VP_116	True	0.930396	0.970657	0.532056	0.960185	0.290676	0.328759	0.999997	0.920782	0.308698	7030.65	6315.69	489.307	dsDNA	Podoviridae	Phikmvvirus	lytic	Medium-quality	77.66	AAI-based (high-confidence)	0	Genome-fragment	NA	NA	NA	NA	NA	NA	NA	NA	NA	NA	NA	NA
Malaspina_Vir_1200	57	k127_3605418 flag=0 multi=32.6466 len=41554_fragment_1	44.01	33334	k127_3605418	VP_117	True	0.992171	0.985548	0.986277	0.994481	0.987538	0.986142	0.999986	0.714062	0.33942	19659.6	8924.01	7262.01	dsDNA	Podoviridae	P22virus	lysogenic	Low-quality	49.62	AAI-based (high-confidence)	0	Genome-fragment	NA	NA	NA	NA	NA	NA	NA	NA	NA	NA	NA	NA
Malaspina_Vir_2108	45	k127_1747510 flag=0 multi=12.8882 len=33240	44.17	33240	k127_1747510	VP_118	True	0.955359	0.659719	0.558174	0.974469	0.35053	0.253131	0.999975	0.565643	0.135394	8790.05	1234.25	527.408	dsDNA	Siphoviridae	Kf1virus	lytic	Medium-quality	70.63	AAI-based (medium-confidence)	0	Genome-fragment	NA	NA	NA	NA	NA	NA	NA	NA	NA	NA	NA	NA
Malaspina_Vir_1991	35	k127_9380165 flag=1 multi=15.0000 len=33237	45.35	33237	k127_9380165	VP_119	True	0.791414	0.33099	0.465396	0.851604	NA	NA	0.999881	0.536566	0.515093	3802.88	459.766	401.162	dsDNA	Siphoviridae	Phicbkvirus	lytic	Medium-quality	71.48	AAI-based (high-confidence)	0	Genome-fragment	NA	mp-deep_mag-0060.fasta	33061	0	0	Bacteria	Bacteroidota	Bacteroidia	Flavobacteriales	Flavobacteriaceae	Mesoflavibacter	Mesoflavibacter sp003008475
Malaspina_Vir_1905	44	k127_12273557 flag=0 multi=14.8275 len=41991_fragment_1	71.5	33203	k127_12273557	VP_120	True	0.801527	0.561216	0.522341	0.868112	0.35432	0.346772	0.999983	0.958645	0.752621	3923.93	927.45	475.132	dsDNA	Siphoviridae	L5virus	lysogenic	Medium-quality	72.82	AAI-based (medium-confidence)	0	Genome-fragment	NA	mp-deep_mag-0592.fasta	176	0	0	Bacteria	Actinobacteriota	Actinobacteria	Propionibacteriales	Nocardioidaceae	Nocardioides	Nocardioides sp001627335
Malaspina_Vir_6148	40	k127_10861471 flag=0 multi=27.6366 len=33128	21.93	33128	k127_10861471	VP_121	True	0.291337	0.455289	0.632515	0.4219	0.693123	0.669135	0.998171	0.642544	0.275848	1145.96	690.737	654.458	dsDNA	Myoviridae	Cr3virus	lytic	Low-quality	10.82	HMM-based (lower-bound)	0	Genome-fragment	NA	NA	NA	NA	NA	NA	NA	NA	NA	NA	NA	NA
Malaspina_Vir_2539	48	k127_2898483 flag=0 multi=14.9779 len=33125	52.96	33125	k127_2898483	VP_122	True	0.888138	0.869486	0.935552	0.928595	0.912725	0.790752	0.999989	0.656523	0.487517	5459	2642.69	2375.3	dsDNA	Myoviridae	T4virus	lytic	Low-quality	33.56	HMM-based (lower-bound)	5.46	Genome-fragment	NA	NA	NA	NA	NA	NA	NA	NA	NA	NA	NA	NA
Malaspina_Vir_5225	47	k127_2976314 flag=1 multi=12.0000 len=60968_fragment_1	53.96	32942	k127_2976314	VP_123	True	0.746523	0.600148	0.787487	0.827409	0.417285	0.410901	0.999975	0.869304	0.27249	3340.11	1035.63	997.608	dsDNA	Siphoviridae	E125virus	lysogenic	Low-quality	39.84	HMM-based (lower-bound)	0	Genome-fragment	NA	mp-deep_mag-0349.fasta	33	0	0	Bacteria	Myxococcota	Bradimonadia	Bradymonadales	undef	undef	undef
Malaspina_Vir_5055	44	k127_11235249 flag=0 multi=10.4598 len=32926	40.25	32926	k127_11235249	VP_124	True	0.392071	0.507967	0.715133	0.503778	0.802156	0.805104	0.999997	0.848643	0.555425	1479.78	800.85	787.576	dsDNA	Myoviridae	T4virus	lytic	Low-quality	17.94	AAI-based (medium-confidence)	0	Genome-fragment	NA	NA	NA	NA	NA	NA	NA	NA	NA	NA	NA	NA
Malaspina_Vir_6259	40	k127_10596471 flag=0 multi=22.0240 len=32737	38.54	32737	k127_10596471	VP_125	True	0.894702	0.869096	0.927213	0.934581	0.954447	0.958958	0.999999	0.640532	0.453271	5642.06	2636.99	2182.02	dsDNA	Myoviridae	T4virus	lytic	Low-quality	16.42	AAI-based (medium-confidence)	6.43	Genome-fragment	NA	NA	NA	NA	NA	NA	NA	NA	NA	NA	NA	NA
Malaspina_Vir_1477	46	k127_7544729 flag=0 multi=11.9932 len=32562	31.31	32562	k127_7544729	VP_126	True	0.416366	0.652041	0.823111	0.564403	0.744941	0.767968	0.999999	0.548986	0.247832	1564.51	1206.01	1160.04	dsDNA	Myoviridae	Chlorovirus	lytic	Low-quality	16.59	HMM-based (lower-bound)	14.97	Genome-fragment	NA	NA	NA	NA	NA	NA	NA	NA	NA	NA	NA	NA
Malaspina_Vir_5907	44	k127_11707255 flag=0 multi=21.2677 len=32218	37.12	32218	k127_11707255	VP_127	True	0.707276	0.557049	0.761391	0.798071	0.659798	0.635254	0.999994	0.51976	0.34545	3019.55	916.85	905.928	dsDNA	Myoviridae	Lambdavirus	lytic	Low-quality	17.44	AAI-based (medium-confidence)	0	Genome-fragment	NA	NA	NA	NA	NA	NA	NA	NA	NA	NA	NA	NA
Malaspina_Vir_1221	37	k127_10759995 flag=0 multi=55.9897 len=107073_fragment_2	53.36	32208	k127_10759995	VP_128	True	0.032893	0.150994	0.249384	0.0656474	NA	NA	1	0.661002	0.676015	209	208.179	180.696	dsDNA	Siphoviridae	T5virus	lysogenic	Not-determined	NA	NA	0	Genome-fragment	no viral genes detected	NA	NA	NA	NA	NA	NA	NA	NA	NA	NA	NA
Malaspina_Vir_2832	46	k127_5501894 flag=1 multi=28.9850 len=31915	22.64	31915	k127_5501894	VP_129	True	0.839852	0.546056	0.691483	0.897451	0.950206	0.955666	0.999999	0.762417	0.21402	4464.48	889.741	755.629	dsDNA	Myoviridae	Schizot4virus	lytic	Low-quality	12.9	HMM-based (lower-bound)	0	Genome-fragment	NA	NA	NA	NA	NA	NA	NA	NA	NA	NA	NA	NA
Malaspina_Vir_3191	47	k127_188556 flag=0 multi=28.8871 len=31868	22.92	31868	k127_188556	VP_130	True	0.660773	0.8726	0.936613	0.762019	0.883989	0.89328	0.999869	0.510352	0.322607	2700.1	2688.2	2405.45	dsDNA	Myoviridae	Cba41virus	lytic	Low-quality	8.89	HMM-based (lower-bound)	0	Genome-fragment	NA	NA	NA	NA	NA	NA	NA	NA	NA	NA	NA	NA
Malaspina_Vir_6142	37	k127_830181 flag=1 multi=9.0000 len=106022_fragment_2	46.45	31447	k127_830181	VP_131	True	0.80143	0.919867	0.812418	0.86803	0.787414	0.788594	0.999992	0.972593	0.794639	3922.42	3648.57	1105.64	dsDNA	Podoviridae	Vp5virus	lysogenic	Low-quality	40.48	HMM-based (lower-bound)	34.63	Genome-fragment	low-confidence Provirus	NA	NA	NA	NA	NA	NA	NA	NA	NA	NA	NA
Malaspina_Vir_3251	40	k127_6382464 flag=1 multi=10.0000 len=44665_fragment_1	61.36	31423	k127_6382464	VP_132	True	0.411755	0.334329	0.498804	0.54198	0.394697	0.388842	0.999994	0.680124	0.541338	1547.97	465.385	442.086	dsDNA	Siphoviridae	Phicbkvirus	lysogenic	Low-quality	42.05	HMM-based (lower-bound)	12.98	Genome-fragment	NA	NA	NA	NA	NA	NA	NA	NA	NA	NA	NA	NA
Malaspina_Vir_2962	48	k127_11242146 flag=0 multi=10.9858 len=31361	35.48	31361	k127_11242146	VP_133	True	0.983729	0.990932	0.993209	0.991465	0.997035	0.991538	0.999995	0.865763	0.279304	14251.9	11319.8	11076	dsDNA	Myoviridae	T4virus	lytic	Low-quality	8.11	AAI-based (medium-confidence)	0	Genome-fragment	NA	NA	NA	NA	NA	NA	NA	NA	NA	NA	NA	NA
Malaspina_Vir_2137	53	k127_3981358 flag=0 multi=11.5131 len=31347	31.73	31347	k127_3981358	VP_134	True	0.657508	0.827562	0.909828	0.764692	0.867518	0.88261	0.999554	0.503548	0.172109	2680.12	2168.92	1884.23	dsDNA	Myoviridae	T4virus	lytic	Low-quality	13.68	HMM-based (lower-bound)	0	Genome-fragment	NA	NA	NA	NA	NA	NA	NA	NA	NA	NA	NA	NA
Malaspina_Vir_1961	40	k127_256179 flag=0 multi=9.9832 len=31227	44.02	31227	k127_256179	VP_135	True	0.924984	0.951481	0.975405	0.951468	0.977332	0.978554	0.999805	0.562204	0.752042	6756.75	4892.91	4743.15	dsDNA	Siphoviridae	Bc431virus	lysogenic	Medium-quality	71.27	AAI-based (medium-confidence)	0	Genome-fragment	NA	NA	NA	NA	NA	NA	NA	NA	NA	NA	NA	NA
Malaspina_Vir_4498	46	k127_5271371 flag=0 multi=21.3948 len=30900	48.93	30900	k127_5271371	VP_136	True	0.0322428	0.0417341	0.0887669	0.0645045	0.0388883	0.0503087	0.999997	0.832452	0.88648	205.763	70.0298	69.4961	dsDNA	Lipothrixviridae	Betalipothrixvirus	lytic	Low-quality	16.2	HMM-based (lower-bound)	0	Genome-fragment	NA	NA	NA	NA	NA	NA	NA	NA	NA	NA	NA	NA
Malaspina_Vir_6146	45	k127_6783065 flag=0 multi=13.9915 len=30796	34.57	30796	k127_6783065	VP_137	True	0.434332	0.749211	0.870278	0.563386	0.843844	0.852427	0.999966	0.673857	0.354681	1629.09	1625.35	1462.31	dsDNA	Siphoviridae	P12002virus	lysogenic	Low-quality	21.82	HMM-based (lower-bound)	0	Genome-fragment	NA	mp-deep_mag-0510.fasta	62	0	0	Bacteria	Bacteroidota	Bacteroidia	Flavobacteriales	Flavobacteriaceae	undef	undef
Malaspina_Vir_5724	37	k127_7245949 flag=0 multi=18.4296 len=39313_fragment_1	67.15	30712	k127_7245949	VP_138	True	0.556777	0.306693	0.0143045	0.676807	0.0066051	0.00626311	0.999911	0.586617	0.26501	2138.62	418.292	22.5053	dsDNA	Siphoviridae	C5virus	lysogenic	Medium-quality	73.21	AAI-based (medium-confidence)	0	Genome-fragment	NA	NA	NA	NA	NA	NA	NA	NA	NA	NA	NA	NA
Malaspina_Vir_4085	52	k127_2937051 flag=1 multi=7.0000 len=30595	56.69	30595	k127_2937051	VP_139	True	0.973137	0.972084	0.867584	0.985289	0.875076	0.874838	0.999965	0.83332	0.142479	11252	6485.64	1440.49	dsDNA	Siphoviridae	Una961virus	lysogenic	Medium-quality	73.69	AAI-based (high-confidence)	0	Genome-fragment	NA	mp-deep_mag-0045.fasta	30	0	0	Bacteria	Proteobacteria	Gammaproteobacteria	Pseudomonadales	Oleiphilaceae	Marinobacter	Marinobacter manganoxydans
Malaspina_Vir_3283	40	k127_2264367 flag=1 multi=29.9808 len=30373	26.1	30373	k127_2264367	VP_140	True	0.663834	0.619948	0.785991	0.768213	0.860839	0.84391	0.999998	0.685294	0.228813	2718.55	1097.32	991.263	dsDNA	Myoviridae	Schizot4virus	lytic	Low-quality	9.91	HMM-based (lower-bound)	0	Genome-fragment	NA	NA	NA	NA	NA	NA	NA	NA	NA	NA	NA	NA
Malaspina_Vir_5361	37	k127_4560737 flag=0 multi=37.1109 len=30182	59.29	30182	k127_4560737	VP_141	True	0.341828	0.288613	0.437735	0.474955	0.337915	0.331864	0.999964	0.446676	0.175675	1313.41	390.891	368.525	dsDNA	Siphoviridae	Lambdavirus	lysogenic	Medium-quality	62.12	AAI-based (medium-confidence)	0	Genome-fragment	NA	NA	NA	NA	NA	NA	NA	NA	NA	NA	NA	NA
Malaspina_Vir_3916	38	k127_7581648 flag=1 multi=8.9860 len=74623_fragment_1	45.73	29968	k127_7581648	VP_142	True	0.716957	0.369018	0.115566	0.803844	0.248671	0.244526	0.999969	0.80527	0.761819	3092.96	524.97	87.3677	dsDNA	Siphoviridae	Cp8virus	lysogenic	Low-quality	41.2	HMM-based (lower-bound)	0	Genome-fragment	NA	NA	NA	NA	NA	NA	NA	NA	NA	NA	NA	NA
Malaspina_Vir_2209	39	k127_10766151 flag=0 multi=18.9984 len=110137_fragment_3	65.31	29930	k127_10766151	VP_143	True	0.768722	0.777442	0.407566	0.843774	0.292132	0.286305	0.999942	0.934572	0.177159	3554.03	1785.18	331.33	dsDNA	Siphoviridae	Muvirus	lysogenic	Medium-quality	62.95	AAI-based (medium-confidence)	0	Genome-fragment	NA	NA	NA	NA	NA	NA	NA	NA	NA	NA	NA	NA
Malaspina_Vir_1970	27	k127_12122063 flag=0 multi=29.9805 len=29926	62.03	29926	k127_12122063	VP_144	True	0.0928245	0.208552	0.314967	0.15442	0.2428	0.235855	1	0.340227	0.175303	451.883	280.652	235.728	dsDNA	Siphoviridae	Phicbkvirus	lysogenic	Low-quality	24.01	HMM-based (lower-bound)	0	Genome-fragment	NA	NA	NA	NA	NA	NA	NA	NA	NA	NA	NA	NA
Malaspina_Vir_2802	53	k127_5505134 flag=0 multi=9.1294 len=29900	32.63	29900	k127_5505134	VP_145	True	0.978764	0.989693	0.992327	0.985971	0.996297	0.996552	0.999996	0.803991	0.527336	12571.3	10618.2	10419.4	dsDNA	Myoviridae	M12virus	lytic	Low-quality	16.63	AAI-based (medium-confidence)	0	Genome-fragment	NA	NA	NA	NA	NA	NA	NA	NA	NA	NA	NA	NA
Malaspina_Vir_633	42	k127_6153733 flag=1 multi=39.8070 len=29421	40.6	29421	k127_6153733	VP_146	True	0.992709	0.977205	0.949083	0.995615	0.606583	0.594282	0.999953	0.980893	0.96169	20325	7178.38	2811.66	dsDNA	Myoviridae	P2virus	lytic	Medium-quality	82.66	AAI-based (medium-confidence)	0	Genome-fragment	NA	mp-deep_mag-0531.fasta	301	0	0	Bacteria	Proteobacteria	Gammaproteobacteria	Pseudomonadales	Moraxellaceae	Acinetobacter	Acinetobacter johnsonii
Malaspina_Vir_536	40	k127_6171068 flag=1 multi=17.6754 len=29328	65.36	29328	k127_6171068	VP_147	True	0.934529	0.913477	0.919264	0.961061	0.844222	0.85371	0.999976	0.673857	0.348643	7257.13	3469.28	2022.72	dsDNA	Siphoviridae	Jwxvirus	lytic	Medium-quality	68.43	AAI-based (high-confidence)	0	Genome-fragment	NA	mp-deep_mag-0509.fasta	102	0	0	Bacteria	Proteobacteria	Alphaproteobacteria	Rhodobacterales	Rhodobacteraceae	Salipiger	Salipiger thiooxidans
Malaspina_Vir_2881	36	k127_47475 flag=0 multi=10.9987 len=83327_fragment_1	61.56	29166	k127_47475	VP_148	True	0.967802	0.843524	0.523311	0.982051	0.858058	0.867382	0.999973	0.865247	0.132793	10308.5	2325.35	476.517	dsDNA	Myoviridae	Whispovirus	lysogenic	Medium-quality	68.6	AAI-based (medium-confidence)	15.55	Genome-fragment	NA	mp-deep_mag-0019.fasta	63	0	0	Bacteria	Proteobacteria	Alphaproteobacteria	Sphingomonadales	Sphingomonadaceae	Citromicrobium	Citromicrobium sp002377695
Malaspina_Vir_4211	42	k127_4165296 flag=0 multi=49.1126 len=119246_fragment_2	36.38	29137	k127_4165296	VP_149	True	0.63402	0.737972	0.874023	0.707048	0.825312	0.832648	0.999998	0.314939	0.266326	2539.9	1568.54	1491.15	dsDNA	Siphoviridae	T4virus	lysogenic	Low-quality	20.77	HMM-based (lower-bound)	0	Genome-fragment	NA	mp-deep_mag-0585.fasta	264	0	0	Bacteria	Bacteroidota	Bacteroidia	Flavobacteriales	Flavobacteriaceae	GCA-2733415	undef
Malaspina_Vir_678	42	k127_2829853 flag=0 multi=12.2283 len=37169_fragment_1	39.17	29018	k127_2829853	VP_150	True	0.560632	0.513981	0.662755	0.680066	0.677066	0.653148	0.999762	0.768509	0.64231	2157.29	814.66	712.5	dsDNA	Siphoviridae	P12002virus	lysogenic	Low-quality	27.79	HMM-based (lower-bound)	0	Genome-fragment	NA	NA	NA	NA	NA	NA	NA	NA	NA	NA	NA	NA
Malaspina_Vir_3640	36	k127_6595809 flag=0 multi=9.9937 len=28896	62.59	28896	k127_6595809	VP_151	True	0.574458	0.372146	0.397284	0.691176	0.543399	0.540911	0.999953	0.358074	0.185015	2224.04	530.681	319.709	dsDNA	Myoviridae	Bpp1virus	lytic	Low-quality	42.93	HMM-based (lower-bound)	0	Genome-fragment	NA	mp-deep_mag-0421.fasta	56	0	0	Bacteria	Myxococcota	Bradimonadia	Bradymonadales	undef	undef	undef
Malaspina_Vir_142	33	k127_11498479 flag=0 multi=19.9845 len=56612_fragment_2	67.28	28892	k127_11498479	VP_152	True	0.8528	0.838749	0.360658	0.90524	0.920722	0.928261	0.999959	0.929423	0.350516	4681.82	2278.26	280.608	dsDNA	Siphoviridae	Phicbkvirus	lysogenic	Low-quality	40.9	AAI-based (medium-confidence)	32.89	Genome-fragment	NA	mp-deep_mag-0314.fasta	139	0	0	Bacteria	Proteobacteria	Alphaproteobacteria	Rhodobacterales	Rhodobacteraceae	Roseovarius	Roseovarius indicus
Malaspina_Vir_1934	39	k127_182562 flag=0 multi=8.7924 len=28858	37.87	28858	k127_182562	VP_153	True	0.948577	0.90875	0.95915	0.970597	0.951398	0.956638	0.999961	0.585393	0.285675	8226.88	3351.17	3281.73	dsDNA	Podoviridae	Lambdavirus	lytic	Low-quality	48.49	AAI-based (high-confidence)	0	Genome-fragment	NA	NA	NA	NA	NA	NA	NA	NA	NA	NA	NA	NA
Malaspina_Vir_858	32	k127_8346058 flag=0 multi=28.9990 len=538323_fragment_2	47.16	28819	k127_8346058	VP_154	True	0.10088	0.266346	0.398893	0.167377	0.309472	0.312785	1	0.614823	0.21922	484.742	360.768	321.437	dsDNA	Myoviridae	Elvirus	lysogenic	Not-determined	NA	NA	0	Genome-fragment	no viral genes detected	NA	NA	NA	NA	NA	NA	NA	NA	NA	NA	NA
Malaspina_Vir_3845	36	k127_18448 flag=0 multi=23.9962 len=294208_fragment_3	38.15	28618	k127_18448	VP_155	True	0.527874	0.686173	0.849995	0.651982	0.799068	0.803361	1	0.379175	0.29863	2008.77	1339.59	1314.28	dsDNA	Myoviridae	Klosneuvirus	lysogenic	Low-quality	17.83	HMM-based (lower-bound)	0	Genome-fragment	NA	NA	NA	NA	NA	NA	NA	NA	NA	NA	NA	NA
Malaspina_Vir_155	35	k127_12399470 flag=0 multi=39.9725 len=28520	42.06	28520	k127_12399470	VP_156	True	0.914192	0.679907	0.788201	0.947528	0.512728	0.50601	0.999935	0.540506	0.302418	6300.8	1313.56	1000.51	dsDNA	Siphoviridae	D3112virus	lytic	Medium-quality	64.04	AAI-based (high-confidence)	0	Genome-fragment	NA	mp-deep_mag-0134.fasta	103	0	0	Bacteria	Proteobacteria	Gammaproteobacteria	Pseudomonadales	Moraxellaceae	Acinetobacter	Acinetobacter sp000369565
Malaspina_Vir_352	33	k127_11394350 flag=0 multi=7.9884 len=28496	35.22	28496	k127_11394350	VP_157	True	0.734097	0.87145	0.944821	0.818046	0.899834	0.90789	1	0.637334	0.597715	3232.19	2672.4	2651.04	dsDNA	Myoviridae	T4virus	lytic	Low-quality	15.28	AAI-based (medium-confidence)	0	Genome-fragment	NA	NA	NA	NA	NA	NA	NA	NA	NA	NA	NA	NA
Malaspina_Vir_5710	36	k127_10945121 flag=0 multi=8.9884 len=28469	61.7	28469	k127_10945121	VP_158	True	0.96183	0.977274	NA	0.977756	0.929276	0.936462	0.999993	0.98978	NA	9512.27	7188.76	NA	dsDNA	Siphoviridae	NA	lytic	Low-quality	48.27	AAI-based (medium-confidence)	0	Genome-fragment	NA	NA	NA	NA	NA	NA	NA	NA	NA	NA	NA	NA
Malaspina_Vir_4934	42	k127_12724237 flag=0 multi=6.9979 len=28296	47.72	28296	k127_12724237	VP_159	True	0.686225	0.547127	0.727525	0.729041	0.66315	0.639707	0.999937	0.399705	0.305292	2865.76	892.419	810.76	dsDNA	Podoviridae	D3112virus	lysogenic	Medium-quality	64.23	AAI-based (high-confidence)	0	Genome-fragment	NA	NA	NA	NA	NA	NA	NA	NA	NA	NA	NA	NA
Malaspina_Vir_5143	25	k127_4684571 flag=0 multi=77.5181 len=28201	42.42	28201	k127_4684571	VP_160	True	0.99691	0.99491	0.996807	0.998014	0.9978	0.998536	0.999761	0.661221	0.436862	29630	14834	16913.4	dsDNA	Myoviridae	Agrican357virus	lytic	Low-quality	10.79	AAI-based (medium-confidence)	0	Genome-fragment	NA	NA	NA	NA	NA	NA	NA	NA	NA	NA	NA	NA
Malaspina_Vir_1195	26	k127_5801117 flag=1 multi=6.9399 len=28160	32.77	28160	k127_5801117	VP_161	True	NA	NA	NA	NA	NA	NA	NA	NA	NA	NA	NA	NA	NA	NA	NA	lytic	Not-determined	NA	NA	0	Genome-fragment	no viral genes detected	NA	NA	NA	NA	NA	NA	NA	NA	NA	NA	NA
Malaspina_Vir_3340	46	k127_2640075 flag=0 multi=10.0000 len=28144	50.22	28144	k127_2640075	VP_162	True	0.963057	0.94916	0.958682	0.977988	0.962228	0.966091	0.999974	0.632208	0.339805	9666.52	4774.35	3260.36	dsDNA	Podoviridae	Luz24virus	lytic	Medium-quality	72.49	AAI-based (medium-confidence)	0	Genome-fragment	NA	NA	NA	NA	NA	NA	NA	NA	NA	NA	NA	NA
Malaspina_Vir_5808	33	k127_6193881 flag=0 multi=22.9841 len=27726	37.77	27726	k127_6193881	VP_163	True	0.684316	0.377752	0.531849	0.767083	0.453163	0.458864	0.999916	0.30127	0.247161	2852.67	540.84	488.979	dsDNA	Siphoviridae	Globulovirus	lysogenic	Medium-quality	72.28	AAI-based (medium-confidence)	0	Genome-fragment	NA	mp-deep_mag-0439.fasta	206	0	0	Bacteria	Bdellovibrionota	Bacteriovoracia	Bacteriovoracales	Bacteriovoracaceae	UBA845	UBA845 sp002718735
Malaspina_Vir_482	35	k127_10696171 flag=0 multi=19.9861 len=27533	56.91	27533	k127_10696171	VP_164	True	0.736367	0.295942	0.453075	0.819713	0.352825	0.343404	0.999846	0.496591	0.300001	3252.19	400.988	386.683	dsDNA	Siphoviridae	P22virus	lysogenic	Low-quality	38.27	HMM-based (lower-bound)	0	Genome-fragment	NA	mp-deep_mag-0267.fasta	103	0	0	Bacteria	Proteobacteria	Alphaproteobacteria	Sphingomonadales	Sphingomonadaceae	Sphingobium	Sphingobium sp000153545
Malaspina_Vir_6242	34	k127_7445758 flag=1 multi=8.0000 len=27253	32.81	27253	k127_7445758	VP_165	True	0.690125	0.694545	0.400169	0.784287	0.420831	0.418739	0.999989	0.712452	0.400236	2893.41	1374.44	322.858	dsDNA	Myoviridae	Cp8virus	lytic	Low-quality	11	HMM-based (lower-bound)	0	Genome-fragment	NA	NA	NA	NA	NA	NA	NA	NA	NA	NA	NA	NA
Malaspina_Vir_3020	40	k127_6192771 flag=0 multi=13.9942 len=27231	71.17	27231	k127_6192771	VP_166	True	0.408093	0.487567	0.198139	0.50537	0.128681	0.127604	0.999979	0.803201	0.539615	1535.36	756.131	142.925	dsDNA	Siphoviridae	T4virus	lysogenic	Low-quality	24.14	AAI-based (medium-confidence)	52.57	Genome-fragment	NA	mp-deep_mag-0144.fasta	222	0	0	Bacteria	Actinobacteriota	Actinobacteria	Propionibacteriales	Nocardioidaceae	Nocardioides	undef
Malaspina_Vir_2544	35	k127_6594807 flag=0 multi=11.9916 len=26304	62.99	26304	k127_6594807	VP_167	True	0.176	0.230972	0.369386	0.27448	0.347533	0.339366	0.999981	0.570405	0.452473	756.914	310.114	289.84	dsDNA	Siphoviridae	P12024virus	lytic	Medium-quality	87.12	AAI-based (medium-confidence)	0	Genome-fragment	NA	mp-deep_mag-0421.fasta	54	0	0	Bacteria	Myxococcota	Bradimonadia	Bradymonadales	undef	undef	undef
Malaspina_Vir_1868	13	k127_7118160 flag=0 multi=21.9838 len=26098	60.75	26098	k127_7118160	VP_168	True	0.00211169	NA	NA	0.00228107	NA	NA	1	NA	NA	27.0014	NA	NA	dsDNA	NA	NA	lytic	Not-determined	NA	NA	0	Genome-fragment	no viral genes detected	mp-deep_mag-0421.fasta	672	0	0	Bacteria	Myxococcota	Bradimonadia	Bradymonadales	undef	undef	undef
Malaspina_Vir_3156	31	k127_2718873 flag=0 multi=12.9978 len=55320_fragment_1	68.57	25904	k127_2718873	VP_169	True	0.815559	0.890464	0.487663	0.878439	0.000611432	0.00222288	0.999944	0.952716	0.228691	4105.13	2968.55	427.86	dsDNA	Siphoviridae	Lambdavirus	lysogenic	Medium-quality	60.37	AAI-based (medium-confidence)	0	Genome-fragment	NA	NA	NA	NA	NA	NA	NA	NA	NA	NA	NA	NA
Malaspina_Vir_1554	24	k127_6210111 flag=0 multi=41.8655 len=43023_fragment_1	36.77	25885	k127_6210111	VP_170	True	0.232913	0.118954	0.133727	0.351924	0.149132	0.146788	0.999997	0.995343	0.512887	953.57	167.039	99.5745	dsDNA	Myoviridae	P2virus	lysogenic	Low-quality	17.52	HMM-based (lower-bound)	0	Genome-fragment	NA	mp-deep_mag-0134.fasta	112	0	0	Bacteria	Proteobacteria	Gammaproteobacteria	Pseudomonadales	Moraxellaceae	Acinetobacter	Acinetobacter sp000369565
Malaspina_Vir_3966	31	k127_9598263 flag=0 multi=13.9949 len=25738	54.9	25738	k127_9598263	VP_171	True	0.887576	0.662595	0.322789	0.929544	0.382887	0.373301	0.999875	0.806323	0.323604	5443.01	1245.26	243.347	dsDNA	Siphoviridae	Kpp25virus	lytic	Low-quality	32.85	HMM-based (lower-bound)	11.01	Genome-fragment	NA	mp-deep_mag-0303.fasta	427	0	0	Bacteria	Proteobacteria	Gammaproteobacteria	Pseudomonadales	Spongiibacteraceae	Spongiibacter	Spongiibacter sp002306875
Malaspina_Vir_6205	28	k127_11746911 flag=0 multi=32.9875 len=25670	64.07	25670	k127_11746911	VP_172	True	0.923465	0.927312	0.943184	0.953881	0.916739	0.924353	0.999918	0.370118	0.161885	6691.97	3871.58	2594.51	dsDNA	Siphoviridae	P22virus	lytic	Medium-quality	52.19	AAI-based (medium-confidence)	0	Genome-fragment	NA	NA	NA	NA	NA	NA	NA	NA	NA	NA	NA	NA
Malaspina_Vir_1606	33	k127_266845 flag=1 multi=30.9760 len=25140	32.17	25140	k127_266845	VP_173	True	0.323767	0.368824	0.543308	0.455704	0.170097	0.111701	0.999905	0.813302	0.18864	1252.5	524.58	505.749	dsDNA	Myoviridae	T4virus	lytic	Low-quality	8.99	HMM-based (lower-bound)	0	Genome-fragment	NA	mp-deep_mag-0152.fasta	92	0	0	Bacteria	Proteobacteria	Gammaproteobacteria	Pseudomonadales	Halomonadaceae	Halomonas	Halomonas sp002366715
Malaspina_Vir_4349	60	k127_175422 flag=1 multi=9.0000 len=25008	31.81	25008	k127_175422	VP_174	True	0.717436	0.86627	0.934384	0.818056	0.908796	0.918851	0.99999	0.786554	0.249204	3096.68	2596.62	2343.98	dsDNA	Myoviridae	Schizot4virus	lytic	Low-quality	6.23	HMM-based (lower-bound)	0	Genome-fragment	NA	NA	NA	NA	NA	NA	NA	NA	NA	NA	NA	NA
Malaspina_Vir_1815	43	k127_11903 flag=0 multi=34.6010 len=25000	54.39	25000	k127_11903	VP_175	True	0.879603	0.92581	0.575457	0.925759	0.932843	0.941678	0.999999	0.605159	0.3148	5243.27	3827.33	552.725	dsDNA	Podoviridae	T4virus	lysogenic	Low-quality	33.4	AAI-based (medium-confidence)	0	Genome-fragment	NA	mp-deep_mag-0338.fasta	181	0	0	Bacteria	Proteobacteria	Gammaproteobacteria	Pseudomonadales	Oleiphilaceae	Marinobacter	Marinobacter salarius
Malaspina_Vir_2663	35	k127_212419 flag=1 multi=10.0000 len=24817	44.08	24817	k127_212419	VP_176	True	0.951546	0.963152	0.964082	0.97216	0.915571	0.851754	0.99999	0.860463	0.179003	8442.19	5665.78	3586.15	dsDNA	Siphoviridae	P22virus	lytic	Medium-quality	60.05	AAI-based (high-confidence)	0	Genome-fragment	NA	NA	NA	NA	NA	NA	NA	NA	NA	NA	NA	NA
Malaspina_Vir_1978	38	k127_11526413 flag=1 multi=6.7149 len=36236_fragment_1	34.86	24176	k127_11526413	VP_177	True	0.660917	0.550034	0.746998	0.444257	0.598099	0.586587	0.999992	0.394843	0.172113	2700.96	899.133	861.152	dsDNA	Podoviridae	Cba41virus	lysogenic	Low-quality	13.8	HMM-based (lower-bound)	0	Genome-fragment	NA	NA	NA	NA	NA	NA	NA	NA	NA	NA	NA	NA
Malaspina_Vir_3480	17	k127_11178489 flag=0 multi=23.9969 len=256799_fragment_1	55.09	24152	k127_11178489	VP_178	True	0.490938	0.663047	0.759967	0.617185	0.70313	0.67935	0.999987	0.867573	0.63676	1849.93	1246.89	901.034	dsDNA	Myoviridae	T4virus	lysogenic	Not-determined	NA	NA	0	Genome-fragment	no viral genes detected	NA	NA	NA	NA	NA	NA	NA	NA	NA	NA	NA
Malaspina_Vir_6299	37	k127_10525650 flag=0 multi=7.9904 len=24004	59.57	24004	k127_10525650	VP_179	True	0.895313	0.855542	0.907497	0.918001	0.910154	0.917888	0.999898	0.553185	0.116978	5660.99	2456.41	1851.7	dsDNA	Siphoviridae	E125virus	lytic	Medium-quality	62.89	AAI-based (medium-confidence)	0	Genome-fragment	NA	mp-deep_mag-0280.fasta	558	0	0	Bacteria	Proteobacteria	Alphaproteobacteria	Rhodobacterales	Rhodobacteraceae	Tritonibacter	Tritonibacter mobile
Malaspina_Vir_3438	19	k127_3886272 flag=0 multi=8.7622 len=23965	39.47	23965	k127_3886272	VP_180	True	0.846291	0.922405	0.656289	0.90056	0.0312791	0.0300686	0.999999	0.980043	0.602792	4569.05	3722.91	701.104	dsDNA	Podoviridae	Vp5virus	lytic	Medium-quality	57.15	AAI-based (medium-confidence)	0	Genome-fragment	NA	NA	NA	NA	NA	NA	NA	NA	NA	NA	NA	NA
Malaspina_Vir_4949	37	k127_2721963 flag=0 multi=20.9832 len=23932	49.43	23932	k127_2721963	VP_181	True	0.402123	0.724006	0.843524	0.53224	0.825785	0.814017	1	0.575335	0.293557	1514.44	1501.74	1273.15	dsDNA	Myoviridae	Bxz1virus	lytic	Not-determined	NA	NA	0	Genome-fragment	no viral genes detected	NA	NA	NA	NA	NA	NA	NA	NA	NA	NA	NA
Malaspina_Vir_486	30	k127_1830128 flag=0 multi=11.0000 len=36876_fragment_1	42.09	23788	k127_1830128	VP_182	True	0.536217	0.768678	0.89702	0.659133	0.856561	0.866336	0.999991	0.662153	0.702036	2045.02	1730.65	1712.48	dsDNA	Siphoviridae	Bc431virus	lysogenic	Low-quality	44.06	HMM-based (lower-bound)	0	Genome-fragment	NA	NA	NA	NA	NA	NA	NA	NA	NA	NA	NA	NA
Malaspina_Vir_5684	23	k127_10435976 flag=1 multi=8.0000 len=23674	29.18	23674	k127_10435976	VP_183	True	0.364016	0.501148	0.708135	0.288984	0.620581	0.600831	1	0.592566	0.526478	1385.47	785.712	778.262	dsDNA	Phycodnaviridae	Chlorovirus	lytic	Low-quality	2.66	HMM-based (lower-bound)	0	Genome-fragment	NA	NA	NA	NA	NA	NA	NA	NA	NA	NA	NA	NA
Malaspina_Vir_5098	31	k127_8942310 flag=1 multi=7.0000 len=23625	40.48	23625	k127_8942310	VP_184	True	0.942205	0.719184	0.81044	0.966177	0.676669	0.660038	0.999963	0.580109	0.16856	7754.04	1480.16	1096.39	dsDNA	Siphoviridae	P12024virus	lytic	Medium-quality	51.6	AAI-based (high-confidence)	0	Genome-fragment	NA	NA	NA	NA	NA	NA	NA	NA	NA	NA	NA	NA
Malaspina_Vir_5695	42	k127_12967719 flag=0 multi=31.9734 len=23451	25.69	23451	k127_12967719	VP_185	True	0.45228	0.576289	0.731308	0.482065	0.707226	0.711591	1	0.634499	0.208651	1695.49	966.626	818.539	dsDNA	Myoviridae	M12virus	lytic	Low-quality	6.88	HMM-based (lower-bound)	0	Genome-fragment	NA	NA	NA	NA	NA	NA	NA	NA	NA	NA	NA	NA
Malaspina_Vir_2887	36	k127_10257129 flag=0 multi=15.0000 len=42004_fragment_1	67.07	23261	k127_10257129	VP_186	True	0.707577	NA	NA	0.798311	NA	NA	0.999719	NA	NA	3021.94	NA	NA	dsDNA	NA	NA	lysogenic	Low-quality	43.79	AAI-based (medium-confidence)	0	Genome-fragment	NA	mp-deep_mag-0202.fasta	69	0	0	Bacteria	Proteobacteria	Alphaproteobacteria	Rhizobiales	Rhizobiaceae	B7	undef
Malaspina_Vir_114	21	k127_10173037 flag=0 multi=51.8539 len=22917	55.71	22917	k127_10173037	VP_187	True	0.0971585	0.304379	NA	0.1617	0.400146	0.394584	1	0.751963	NA	469.979	414.53	NA	dsDNA	Myoviridae	NA	lytic	Not-determined	NA	NA	0	Genome-fragment	no viral genes detected	mp-deep_mag-0140.fasta	99	0	0	Bacteria	Proteobacteria	Gammaproteobacteria	Pseudomonadales	Spongiibacteraceae	undef	undef
Malaspina_Vir_1820	32	k127_5380845 flag=0 multi=17.9996 len=785592_fragment_6	46.41	22826	k127_5380845	VP_188	True	0.861198	0.824898	0.858263	0.911264	0.273306	0.267607	0.999706	0.806451	0.310938	4838.54	2142.9	1369.57	dsDNA	Siphoviridae	Xp10virus	lysogenic	Low-quality	14.28	AAI-based (medium-confidence)	41.48	Genome-fragment	NA	NA	NA	NA	NA	NA	NA	NA	NA	NA	NA	NA
Malaspina_Vir_4611	22	k127_5918878 flag=1 multi=7.8992 len=22812	55.38	22812	k127_5918878	VP_189	True	0.560788	0.309239	0.478571	0.680212	0.150674	0.148688	0.999926	0.95617	0.356285	2158.05	422.624	416.331	dsDNA	Siphoviridae	Phifelvirus	lytic	Medium-quality	57.89	AAI-based (medium-confidence)	0	Genome-fragment	NA	mp-deep_mag-0280.fasta	22705	0	0	Bacteria	Proteobacteria	Alphaproteobacteria	Rhodobacterales	Rhodobacteraceae	Tritonibacter	Tritonibacter mobile
Malaspina_Vir_5091	26	k127_8080217 flag=0 multi=8.0000 len=22789	49.58	22789	k127_8080217	VP_190	True	0.293002	0.624902	0.811639	0.412867	0.748924	0.735254	1	0.607539	0.700487	1151.79	1113.58	1101.96	dsDNA	Siphoviridae	Bc431virus	lysogenic	Low-quality	30.79	HMM-based (lower-bound)	0	Genome-fragment	NA	mp-deep_mag-0608.fasta	25	9.75782e-19	3.09323e-16	Bacteria	Bacteroidota	Bacteroidia	Chitinophagales	Saprospiraceae	Lewinella	undef
Malaspina_Vir_4260	28	k127_3044126 flag=0 multi=7.7594 len=22711	59.57	22711	k127_3044126	VP_191	True	0.905334	0.757035	0.562968	0.941857	0.116467	NA	0.999944	0.540637	0.376284	5984.73	1666.06	534.68	dsDNA	Siphoviridae	Lambdavirus	lysogenic	Low-quality	32.49	HMM-based (lower-bound)	0	Genome-fragment	NA	NA	NA	NA	NA	NA	NA	NA	NA	NA	NA	NA
Malaspina_Vir_819	25	k127_7962125 flag=1 multi=6.0000 len=22561	37.37	22561	k127_7962125	VP_192	True	0.97326	0.985158	0.972716	0.985362	0.967107	0.97004	0.999975	0.972538	0.777229	11272.7	8813.96	4392	dsDNA	Podoviridae	Vp5virus	lytic	Medium-quality	64.97	AAI-based (high-confidence)	0	Genome-fragment	NA	NA	NA	NA	NA	NA	NA	NA	NA	NA	NA	NA
Malaspina_Vir_3423	20	k127_1478973 flag=0 multi=36.6751 len=22528	44.91	22528	k127_1478973	VP_193	True	0.310203	0.0140385	0.0307112	0.44143	0.0127092	0.0120665	0.999989	0.835113	0.909262	1207.79	33.4055	33.1706	dsDNA	Podoviridae	Cba41virus	lytic	Low-quality	27.85	AAI-based (high-confidence)	0	Genome-fragment	NA	NA	NA	NA	NA	NA	NA	NA	NA	NA	NA	NA
Malaspina_Vir_5129	27	k127_9991335 flag=0 multi=11.0000 len=22472	42.17	22472	k127_9991335	VP_194	True	0.914497	0.847747	NA	0.947767	0.562519	0.553819	0.999832	0.960678	NA	6313.02	2370.77	NA	dsDNA	Siphoviridae	NA	lytic	Medium-quality	56.31	AAI-based (medium-confidence)	0	Genome-fragment	NA	mp-deep_mag-0184.fasta	27	5.42101e-20	1.71846e-17	Bacteria	Proteobacteria	Gammaproteobacteria	Enterobacterales	Alteromonadaceae	Pseudoalteromonas	Pseudoalteromonas marina
Malaspina_Vir_6432	30	k127_4121927 flag=1 multi=6.0000 len=22456	36.24	22456	k127_4121927	VP_195	True	0.829165	0.927288	0.946576	0.887896	0.933199	0.94037	0.999835	0.402224	0.109023	4298.12	3870.7	2705.78	dsDNA	Podoviridae	T4virus	lytic	Low-quality	37.37	AAI-based (medium-confidence)	0	Genome-fragment	NA	NA	NA	NA	NA	NA	NA	NA	NA	NA	NA	NA
Malaspina_Vir_4853	23	k127_1386024 flag=1 multi=6.0000 len=22336	32.96	22336	k127_1386024	VP_196	True	0.0448975	0.0280834	NA	0.00984254	0.0344549	0.0333476	0.999975	0.991295	NA	261.579	53.529	NA	dsDNA	Myoviridae	NA	lytic	Low-quality	1.79	HMM-based (lower-bound)	0	Genome-fragment	NA	NA	NA	NA	NA	NA	NA	NA	NA	NA	NA	NA
Malaspina_Vir_4793	27	k127_5592310 flag=0 multi=22.3277 len=22107	46.7	22107	k127_5592310	VP_197	True	0.0784939	0.241075	0.364867	0.129639	0.33711	0.330004	0.999996	0.696154	0.255265	391.002	324.152	284.858	dsDNA	Myoviridae	Schizot4virus	lytic	Low-quality	17.45	AAI-based (medium-confidence)	0	Genome-fragment	NA	NA	NA	NA	NA	NA	NA	NA	NA	NA	NA	NA
Malaspina_Vir_5463	26	k127_4831295 flag=0 multi=7.9936 len=22072	46.39	22072	k127_4831295	VP_198	True	0.983597	0.988554	0.990434	0.991078	0.778015	0.778735	0.999921	0.928803	0.804839	14205.1	10026.8	9071.45	dsDNA	Myoviridae	Hp1virus	lytic	Medium-quality	67.73	AAI-based (medium-confidence)	0	Genome-fragment	NA	NA	NA	NA	NA	NA	NA	NA	NA	NA	NA	NA
Malaspina_Vir_3610	31	k127_6614799 flag=0 multi=187.8290 len=21997	42.9	21997	k127_6614799	VP_199	True	0.233383	0.509446	0.647354	0.352183	0.626061	0.604412	0.999884	0.481262	0.148276	955.06	804.274	684.409	dsDNA	Siphoviridae	T4virus	lytic	Low-quality	19.75	HMM-based (lower-bound)	0	Genome-fragment	NA	NA	NA	NA	NA	NA	NA	NA	NA	NA	NA	NA
Malaspina_Vir_717	21	k127_7535958 flag=0 multi=10.9975 len=40215_fragment_1	50.38	21907	k127_7535958	VP_200	True	0.2857	NA	NA	0.41518	NA	NA	0.999704	NA	NA	1126.72	NA	NA	dsDNA	NA	NA	lysogenic	Not-determined	NA	NA	0	Genome-fragment	no viral genes detected	NA	NA	NA	NA	NA	NA	NA	NA	NA	NA	NA
Malaspina_Vir_5585	31	k127_9009251 flag=1 multi=7.5591 len=51025_fragment_2	68.32	21762	k127_9009251	VP_201	True	0.0283823	0.114518	0.188348	0.0500904	0.137899	0.137099	1	0.641764	0.751588	185.534	161.284	136.285	dsDNA	Myoviridae	P1virus	lysogenic	Low-quality	24.4	AAI-based (medium-confidence)	0	Genome-fragment	no viral genes detected	mp-deep_mag-0539.fasta	30	0	0	Bacteria	Myxococcota	Polyangia	Polyangiales	Sandaracinaceae	undef	undef
Malaspina_Vir_5430	41	k127_3668725 flag=0 multi=11.9898 len=21681	34.58	21681	k127_3668725	VP_202	True	0.684117	0.164851	0.297877	0.7799	0.93191	0.758578	1	0.499262	0.231732	2851.29	225.673	220.213	dsDNA	Myoviridae	Agatevirus	lytic	Low-quality	11.33	HMM-based (lower-bound)	0	Genome-fragment	NA	NA	NA	NA	NA	NA	NA	NA	NA	NA	NA	NA
Malaspina_Vir_5328	28	k127_6863837 flag=1 multi=7.0000 len=21674	69.53	21674	k127_6863837	VP_203	True	0.856047	0.708766	0.847182	0.907539	0.919033	0.926977	0.999954	0.743113	0.223726	4741.1	1434.11	1297.34	dsDNA	Podoviridae	Bcep22virus	lytic	Low-quality	37.03	AAI-based (medium-confidence)	0	Genome-fragment	NA	NA	NA	NA	NA	NA	NA	NA	NA	NA	NA	NA
Malaspina_Vir_2693	33	k127_5184040 flag=0 multi=8.0000 len=21483	41.39	21483	k127_5184040	VP_204	True	0.589725	0.761708	0.633959	0.792432	0.482714	0.534539	0.580821	0.813189	0.541328	2300.22	1691.52	657.355	ssDNA	Inoviridae	Habenivirus	lytic	High-quality	100	AAI-based (medium-confidence)	25.63	High-quality	contig >1.5x longer than expected genome length	NA	NA	NA	NA	NA	NA	NA	NA	NA	NA	NA
Malaspina_Vir_4958	34	k127_12079587 flag=0 multi=8.9925 len=21471	65.03	21471	k127_12079587	VP_205	True	0.338364	NA	NA	0.471094	NA	NA	0.999906	NA	NA	1301.1	NA	NA	dsDNA	NA	NA	lytic	Low-quality	49.14	AAI-based (medium-confidence)	0	Genome-fragment	NA	mp-deep_mag-0019.fasta	103	0	0	Bacteria	Proteobacteria	Alphaproteobacteria	Sphingomonadales	Sphingomonadaceae	Citromicrobium	Citromicrobium sp002377695
Malaspina_Vir_549	30	k127_11717963 flag=0 multi=10.9906 len=21407	61.37	21407	k127_11717963	VP_206	True	0.548932	0.349697	0.520738	0.670243	0.426101	0.415074	0.999961	0.639011	0.402533	2102.36	490.814	472.867	dsDNA	Siphoviridae	Lambdavirus	lytic	Low-quality	27.32	AAI-based (medium-confidence)	43.17	Genome-fragment	NA	mp-deep_mag-0562.fasta	243	0	0	Bacteria	Proteobacteria	Alphaproteobacteria	Rhodobacterales	Rhodobacteraceae	Mameliella	undef
Malaspina_Vir_5479	34	k127_2821874 flag=0 multi=20.9905 len=21222	30.89	21222	k127_2821874	VP_207	True	0.907073	0.864656	0.922576	0.942493	0.892122	0.90025	0.999984	0.825987	0.465217	6044.91	2573.74	2082.97	dsDNA	Myoviridae	M12virus	lytic	Low-quality	11.59	AAI-based (medium-confidence)	0	Genome-fragment	NA	NA	NA	NA	NA	NA	NA	NA	NA	NA	NA	NA
Malaspina_Vir_3035	39	k127_9798069 flag=1 multi=28.9428 len=21187	26.94	21187	k127_9798069	VP_208	True	0.415004	0.741189	0.862421	0.5865	0.804593	0.80983	0.999999	0.688271	0.320786	1559.45	1584.53	1399.01	dsDNA	Myoviridae	Schizot4virus	lytic	Low-quality	5.91	HMM-based (lower-bound)	0	Genome-fragment	NA	NA	NA	NA	NA	NA	NA	NA	NA	NA	NA	NA
Malaspina_Vir_263	33	k127_1357776 flag=0 multi=23.9712 len=75875_fragment_1	45.84	21124	k127_1357776	VP_209	True	0.177787	0.125289	0.313234	0.301475	0.559158	0.579285	0.999999	1	1	762.894	175.532	234.043	dsDNA	Siphoviridae	Phicbkvirus	lysogenic	Low-quality	14.32	HMM-based (lower-bound)	0	Genome-fragment	NA	mp-deep_mag-0028.fasta	19	2.86972e-15	9.09701e-13	Bacteria	Proteobacteria	Gammaproteobacteria	Pseudomonadales	Ketobacteraceae	Ketobacter	undef
Malaspina_Vir_5782	18	k127_1336217 flag=0 multi=6.0000 len=20987	42.46	20987	k127_1336217	VP_210	True	0.332656	0.0990594	0.190265	0.46542	0.123427	0.122102	0.98868	0.393264	0.20447	1282.59	140.978	137.53	dsDNA	Myoviridae	Cp8virus	lytic	Low-quality	11.29	AAI-based (high-confidence)	0	Genome-fragment	NA	NA	NA	NA	NA	NA	NA	NA	NA	NA	NA	NA
Malaspina_Vir_1612	25	k127_968025 flag=0 multi=42.9595 len=20846	57.37	20846	k127_968025	VP_211	True	0.922006	0.880357	0.948827	0.942462	0.359385	0.307517	0.999982	0.882238	0.847991	6626.64	2805.51	2798.64	dsDNA	Podoviridae	P22virus	lytic	Medium-quality	52	AAI-based (medium-confidence)	0	Genome-fragment	NA	mp-deep_mag-0002.fasta	103	0	0	Bacteria	Proteobacteria	Gammaproteobacteria	Pseudomonadales	Alcanivoracaceae	Alcanivorax	Alcanivorax sp900107995
Malaspina_Vir_5481	29	k127_11014807 flag=0 multi=64.9691 len=20831	56.81	20831	k127_11014807	VP_212	True	0.995255	0.997658	0.997744	0.997195	0.998385	0.998512	0.999996	0.867846	0.913993	24222.3	22845.3	21740.3	dsDNA	Podoviridae	Prtbvirus	lytic	Low-quality	37.5	AAI-based (high-confidence)	0	Genome-fragment	NA	NA	NA	NA	NA	NA	NA	NA	NA	NA	NA	NA
Malaspina_Vir_3604	26	k127_6638548 flag=0 multi=9.0000 len=20821	59.46	20821	k127_6638548	VP_213	True	0.875724	0.887761	0.553565	0.921561	0.715435	0.441608	0.999964	0.798714	0.3918	5151.46	2920.32	521.027	dsDNA	Podoviridae	Vp5virus	lytic	Low-quality	46.94	AAI-based (medium-confidence)	0	Genome-fragment	NA	NA	NA	NA	NA	NA	NA	NA	NA	NA	NA	NA
Malaspina_Vir_4767	32	k127_2748967 flag=1 multi=5.0000 len=20704	60.62	20704	k127_2748967	VP_214	True	0.247643	0.185524	0.318179	0.369888	NA	NA	1	0.48963	0.228196	1001.9	251.617	238.829	dsDNA	Siphoviridae	T4virus	lytic	Low-quality	11.73	HMM-based (lower-bound)	0	Genome-fragment	NA	NA	NA	NA	NA	NA	NA	NA	NA	NA	NA	NA
Malaspina_Vir_5974	30	k127_10754125 flag=0 multi=19.9984 len=242524_fragment_1	51.14	20575	k127_10754125	VP_215	True	0.851984	0.941258	0.901425	0.904639	0.876102	0.885067	0.999993	0.911193	0.623484	4667.02	4388.13	1767.63	dsDNA	Podoviridae	Vp5virus	lysogenic	Low-quality	45.88	AAI-based (medium-confidence)	22.01	Genome-fragment	NA	mp-deep_mag-0334.fasta	20	2.79995e-16	8.87585e-14	Bacteria	Proteobacteria	Alphaproteobacteria	Micavibrionales	Micavibrionaceae	UM-FILTER-47-13	undef
Malaspina_Vir_2747	22	k127_12394384 flag=0 multi=60.9706 len=20521	58.31	20521	k127_12394384	VP_216	True	0.899556	0.904054	0.958346	0.937958	0.91923	0.926829	0.99992	0.454995	0.64004	5792.6	3244.65	3240.1	dsDNA	Siphoviridae	Lambdavirus	lytic	Medium-quality	51.88	AAI-based (high-confidence)	0	Genome-fragment	NA	mp-deep_mag-0228.fasta	57	0	0	Bacteria	Proteobacteria	Gammaproteobacteria	Pseudomonadales	Spongiibacteraceae	Spongiibacter	Spongiibacter tropicus
Malaspina_Vir_4888	30	k127_151817 flag=1 multi=5.0000 len=20259	37.37	20259	k127_151817	VP_217	True	0.408085	0.491145	0.562276	0.52111	0.393408	0.39525	0.999992	0.579982	0.33248	1535.33	763.475	533.482	dsDNA	Siphoviridae	P12002virus	lytic	Low-quality	23.83	HMM-based (lower-bound)	0	Genome-fragment	NA	NA	NA	NA	NA	NA	NA	NA	NA	NA	NA	NA
Malaspina_Vir_1966	18	k127_7322871 flag=0 multi=9.9955 len=20237	36.77	20237	k127_7322871	VP_218	True	0.92886	0.949582	0.975606	0.957367	0.981119	0.930607	1	0.934797	0.59125	6948.34	4793.89	4774.04	dsDNA	Myoviridae	T4virus	lytic	Low-quality	5.44	AAI-based (medium-confidence)	0	Genome-fragment	NA	NA	NA	NA	NA	NA	NA	NA	NA	NA	NA	NA
Malaspina_Vir_2480	14	k127_1106957 flag=1 multi=6.0000 len=20067	37.18	20067	k127_1106957	VP_219	True	0.0405564	0.05044	0.105468	0.0771854	0.202603	0.214611	0.999998	0.999695	0.998866	245.337	80.7301	80.481	dsDNA	Phycodnaviridae	Prymnesiovirus	lytic	Not-determined	NA	NA	0	Genome-fragment	no viral genes detected	NA	NA	NA	NA	NA	NA	NA	NA	NA	NA	NA
Malaspina_Vir_2808	24	k127_4263890 flag=0 multi=11.0472 len=41890_fragment_1	69.16	19769	k127_4263890	VP_220	True	0.866124	0.890909	0.840788	0.914787	0.908034	0.915719	0.999992	0.811529	0.226751	4937.72	2976.93	1256.14	dsDNA	Siphoviridae	P22virus	lysogenic	Low-quality	34.25	AAI-based (medium-confidence)	26.35	Genome-fragment	NA	mp-deep_mag-0390.fasta	616	0	0	Bacteria	Proteobacteria	Alphaproteobacteria	Caulobacterales	Caulobacteraceae	Brevundimonas	undef
Malaspina_Vir_4252	38	k127_9004041 flag=1 multi=6.0000 len=19711	55.18	19711	k127_9004041	VP_221	True	0.739817	0.876284	0.920895	0.822369	0.922459	0.928508	0.999996	0.586864	0.2159	3282.16	2741.84	2052.61	dsDNA	Siphoviridae	P22virus	lytic	Low-quality	32.78	HMM-based (lower-bound)	0	Genome-fragment	NA	NA	NA	NA	NA	NA	NA	NA	NA	NA	NA	NA
Malaspina_Vir_1363	34	k127_10688477 flag=1 multi=6.0000 len=19648	71.37	19648	k127_10688477	VP_222	True	0.916174	NA	NA	0.948863	0.797009	0.801979	0.999929	NA	NA	6380.2	NA	NA	dsDNA	NA	NA	lytic	Low-quality	28.04	HMM-based (lower-bound)	0	Genome-fragment	NA	NA	NA	NA	NA	NA	NA	NA	NA	NA	NA	NA
Malaspina_Vir_5723	41	k127_2777369 flag=0 multi=19.9805 len=19634	57.26	19634	k127_2777369	VP_223	True	0.971825	0.881625	0.942336	0.984645	0.969602	0.973306	0.999707	0.586991	0.192776	10988.2	2820.41	2566.66	dsDNA	Siphoviridae	E125virus	lysogenic	Medium-quality	52.55	AAI-based (high-confidence)	0	Genome-fragment	NA	mp-deep_mag-0008.fasta	39	0	0	Bacteria	Proteobacteria	Gammaproteobacteria	Pseudomonadales	HTCC2089	UBA9659	undef
Malaspina_Vir_1384	29	k127_5908957 flag=0 multi=41.0352 len=39412_fragment_1	40.09	19609	k127_5908957	VP_224	True	0.590568	NA	NA	0.706023	NA	NA	0.999956	NA	NA	2304.46	NA	NA	dsDNA	NA	NA	lysogenic	Low-quality	22.48	HMM-based (lower-bound)	25.42	Genome-fragment	NA	NA	NA	NA	NA	NA	NA	NA	NA	NA	NA	NA
Malaspina_Vir_6109	31	k127_1191199 flag=0 multi=22.0000 len=19588	48.65	19588	k127_1191199	VP_225	True	0.648828	0.203347	0.338595	0.740245	0.509114	0.500899	0.999812	0.452483	0.361626	2625.97	274.038	258.175	dsDNA	Myoviridae	Bcep78virus	lytic	Low-quality	11.48	HMM-based (lower-bound)	0	Genome-fragment	NA	NA	NA	NA	NA	NA	NA	NA	NA	NA	NA	NA
Malaspina_Vir_3986	28	k127_9620522 flag=0 multi=11.9960 len=27937_fragment_1	59.97	19569	k127_9620522	VP_226	True	0.0834151	0.247247	0.449755	0.085634	0.290882	0.285154	0.998919	0.474498	0.502595	410.888	333.093	382.852	dsDNA	Myoviridae	Likavirus	lysogenic	Low-quality	25.89	HMM-based (lower-bound)	0	Genome-fragment	NA	NA	NA	NA	NA	NA	NA	NA	NA	NA	NA	NA
Malaspina_Vir_1061	18	k127_9395337 flag=1 multi=7.0000 len=19512	33.32	19512	k127_9395337	VP_227	True	0.0215442	0.0310232	0.0648663	0.0441485	0.128967	0.127537	0.999999	0.497627	0.20904	146.646	57.0298	54.6297	dsDNA	Siphoviridae	Smoothievirus	lytic	Not-determined	NA	NA	0	Genome-fragment	no viral genes detected	NA	NA	NA	NA	NA	NA	NA	NA	NA	NA	NA
Malaspina_Vir_6612	49	k127_543199 flag=1 multi=6.0000 len=19465	45.46	19465	k127_543199	VP_228	True	0.817312	0.814611	0.914919	0.881002	0.914389	0.899114	0.999999	0.693971	0.342816	4131.03	2053.79	1958.15	dsDNA	Myoviridae	M12virus	lytic	Low-quality	8.06	HMM-based (lower-bound)	0	Genome-fragment	NA	NA	NA	NA	NA	NA	NA	NA	NA	NA	NA	NA
Malaspina_Vir_2779	23	k127_11670261 flag=0 multi=83.9564 len=19403	59.52	19403	k127_11670261	VP_229	True	0.0861825	NA	NA	0.14262	NA	NA	0.999991	NA	NA	423.082	NA	NA	dsDNA	NA	NA	lytic	Complete	100	DTR (high-confidence)	0	High-quality	NA	mp-deep_mag-0421.fasta	110	0	0	Bacteria	Myxococcota	Bradimonadia	Bradymonadales	undef	undef	undef
Malaspina_Vir_4309	20	k127_11848515 flag=1 multi=6.0000 len=19249	37.27	19249	k127_11848515	VP_230	True	0.614678	0.172159	0.314248	0.710557	0.211357	0.206025	0.999328	0.994723	0.998913	2431.52	235.239	235.022	dsDNA	Myoviridae	T4virus	lytic	Low-quality	16.96	AAI-based (high-confidence)	0	Genome-fragment	NA	NA	NA	NA	NA	NA	NA	NA	NA	NA	NA	NA
Malaspina_Vir_3654	28	k127_3104085 flag=0 multi=21.9994 len=672323_fragment_1	32.5	19174	k127_3104085	VP_231	True	0.287897	0.629256	0.814132	0.417519	0.752284	0.740615	0.999998	0.703044	0.398004	1134.2	1127.92	1115.06	dsDNA	Siphoviridae	Bc431virus	lysogenic	Low-quality	43.84	AAI-based (medium-confidence)	0	Genome-fragment	NA	NA	NA	NA	NA	NA	NA	NA	NA	NA	NA	NA
Malaspina_Vir_6324	20	k127_13090303 flag=3 multi=48.0025 len=19136	43.53	19136	k127_13090303	VP_232	True	NA	NA	NA	NA	NA	NA	NA	NA	NA	NA	NA	NA	NA	NA	NA	lytic	Not-determined	NA	NA	0	Genome-fragment	no viral genes detected; low-confidence DTR	NA	NA	NA	NA	NA	NA	NA	NA	NA	NA	NA
Malaspina_Vir_2786	22	k127_7282851 flag=0 multi=21.9779 len=19113	58.3	19113	k127_7282851	VP_233	True	0.99155	0.975968	0.82121	0.995384	0.761807	0.753175	0.999685	0.918617	0.92824	19012.6	6984.15	1150.71	dsDNA	Siphoviridae	Phicbkvirus	lytic	Low-quality	42.36	AAI-based (medium-confidence)	0	Genome-fragment	NA	NA	NA	NA	NA	NA	NA	NA	NA	NA	NA	NA
Malaspina_Vir_3332	15	k127_7496122 flag=0 multi=48.9747 len=19069	38.79	19069	k127_7496122	VP_234	True	0.0156632	0.0462565	NA	0.0179628	NA	NA	1	0.98724	NA	113.659	75.6416	NA	dsDNA	Podoviridae	NA	lysogenic	High-quality	100	HMM-based (lower-bound)	0	High-quality	NA	mp-deep_mag-0472.fasta	85	0	0	Bacteria	Proteobacteria	Gammaproteobacteria	Nitrosococcales	Methylophagaceae	Methylophaga	Methylophaga sp002696735
Malaspina_Vir_5255	21	k127_8694265 flag=0 multi=7.3031 len=18990	53.19	18990	k127_8694265	VP_235	True	0.192142	0.450269	0.489335	0.243656	0.480949	0.508042	0.999999	0.491414	0.265934	813.859	680.746	429.697	dsDNA	Phycodnaviridae	Prasinovirus	lytic	Low-quality	13.75	HMM-based (lower-bound)	0	Genome-fragment	NA	NA	NA	NA	NA	NA	NA	NA	NA	NA	NA	NA
Malaspina_Vir_4733	23	k127_10838046 flag=1 multi=23.9981 len=256318_fragment_3	50.95	18955	k127_10838046	VP_236	True	0.0444449	0.12815	0.194086	0.0797727	0.18216	0.210627	1	0.793339	0.374724	259.722	178.982	140.22	dsDNA	Siphoviridae	M12virus	lysogenic	Not-determined	NA	NA	0	Genome-fragment	no viral genes detected	NA	NA	NA	NA	NA	NA	NA	NA	NA	NA	NA
Malaspina_Vir_964	29	k127_540102 flag=1 multi=9.0000 len=18894	69.59	18894	k127_540102	VP_237	True	0.492184	0.600882	0.209532	0.618493	0.148316	0.146682	0.999988	0.911949	0.302745	1855.28	1037.91	151.132	dsDNA	Siphoviridae	C5virus	lytic	Low-quality	25.58	HMM-based (lower-bound)	0	Genome-fragment	NA	NA	NA	NA	NA	NA	NA	NA	NA	NA	NA	NA
Malaspina_Vir_3764	30	k127_10392781 flag=0 multi=7.9963 len=18842	57.6	18842	k127_10392781	VP_238	True	0.990334	0.995952	0.996484	0.994211	0.997626	0.997866	0.999991	0.877068	0.890951	17918.1	16264.4	16023.6	dsDNA	Podoviridae	Prtbvirus	lytic	Low-quality	35	AAI-based (high-confidence)	0	Genome-fragment	NA	NA	NA	NA	NA	NA	NA	NA	NA	NA	NA	NA
Malaspina_Vir_6383	27	k127_3236388 flag=1 multi=9.0000 len=18835	32.61	18835	k127_3236388	VP_239	True	0.702364	0.810581	0.913616	0.777668	0.914301	0.867471	0.999578	0.817351	0.340959	2982.51	2021.74	1936.51	dsDNA	Myoviridae	M12virus	lytic	Low-quality	4.11	AAI-based (medium-confidence)	0	Genome-fragment	NA	NA	NA	NA	NA	NA	NA	NA	NA	NA	NA	NA
Malaspina_Vir_5676	29	k127_11780748 flag=0 multi=19.9975 len=74841_fragment_2	66.01	18775	k127_11780748	VP_240	True	0.330894	0.638286	0.792769	0.463638	0.754198	0.745965	0.999962	0.418667	0.160118	1276.75	1158.19	1019.6	dsDNA	Siphoviridae	Nit1virus	lysogenic	Low-quality	32.86	HMM-based (lower-bound)	0	Genome-fragment	NA	mp-deep_mag-0459.fasta	37	0	0	Bacteria	Proteobacteria	Alphaproteobacteria	Sphingomonadales	Sphingomonadaceae	1-14-0-65-65-10	1-14-0-65-65-10 sp002783485
Malaspina_Vir_1151	18	k127_4554168 flag=1 multi=7.0000 len=18677	42.32	18677	k127_4554168	VP_241	True	0.849074	0.881667	0.901904	0.897099	0.914081	0.921529	0.999963	0.869473	0.349714	4616.27	2821.03	1774.53	dsDNA	Siphoviridae	Lambdavirus	lytic	Low-quality	29.56	AAI-based (medium-confidence)	0	Genome-fragment	NA	NA	NA	NA	NA	NA	NA	NA	NA	NA	NA	NA
Malaspina_Vir_4846	24	k127_12296256 flag=0 multi=8.9914 len=18666	33.53	18666	k127_12296256	VP_242	True	0.905727	0.915324	0.962732	0.908636	0.952625	0.958507	1	0.897204	0.416201	5997.86	3517.49	3497.91	dsDNA	Myoviridae	M12virus	lytic	Low-quality	8.69	AAI-based (medium-confidence)	0	Genome-fragment	NA	NA	NA	NA	NA	NA	NA	NA	NA	NA	NA	NA
Malaspina_Vir_96	23	k127_3621624 flag=0 multi=21.9657 len=18511	48.39	18511	k127_3621624	VP_243	True	0.131761	NA	NA	0.191528	NA	NA	0.999602	NA	NA	601.07	NA	NA	dsDNA	NA	NA	lytic	Low-quality	6.06	HMM-based (lower-bound)	0	Genome-fragment	NA	NA	NA	NA	NA	NA	NA	NA	NA	NA	NA	NA
Malaspina_Vir_882	19	k127_2516550 flag=1 multi=10.9945 len=18445	61.25	18445	k127_2516550	VP_244	True	0.93565	0.943033	0.930073	0.952323	0.0484892	0.0479232	0.999946	0.975215	0.955281	7323.3	4470.01	2243.45	dsDNA	Myoviridae	P2virus	lysogenic	Medium-quality	52.06	AAI-based (medium-confidence)	0	Genome-fragment	NA	mp-deep_mag-0177.fasta	154	0	0	Bacteria	Proteobacteria	Alphaproteobacteria	Sphingomonadales	Sphingomonadaceae	Novosphingobium	Novosphingobium sp000813185
Malaspina_Vir_4270	22	k127_7156316 flag=0 multi=10.8410 len=18366	36.51	18366	k127_7156316	VP_245	True	0.921599	0.972762	0.984241	0.95263	0.977422	0.874508	1	0.911713	0.402496	6609.84	6559.3	6538.31	dsDNA	Myoviridae	M12virus	lytic	Low-quality	4.8	AAI-based (medium-confidence)	0	Genome-fragment	NA	NA	NA	NA	NA	NA	NA	NA	NA	NA	NA	NA
Malaspina_Vir_2110	20	k127_4854471 flag=0 multi=18.9802 len=18329	63.87	18329	k127_4854471	VP_246	True	0.655029	0.85359	0.509657	0.757803	0.914119	0.921768	0.999995	0.924718	0.425766	2664.85	2434.62	457.039	dsDNA	Siphoviridae	Andromedavirus	lytic	Low-quality	33.95	AAI-based (medium-confidence)	0	Genome-fragment	NA	mp-deep_mag-0533.fasta	152	0	0	Bacteria	Proteobacteria	Alphaproteobacteria	Rhodobacterales	Rhodobacteraceae	Paracoccus	Paracoccus sp002294185
Malaspina_Vir_5972	23	k127_4299898 flag=1 multi=8.0000 len=18319	33.19	18319	k127_4299898	VP_247	True	0.902898	0.890144	0.947314	0.940181	0.873636	0.218714	1	0.939947	0.854767	5899.69	2963.5	2735.87	dsDNA	Myoviridae	T4virus	lytic	Low-quality	4.39	AAI-based (medium-confidence)	0	Genome-fragment	NA	NA	NA	NA	NA	NA	NA	NA	NA	NA	NA	NA
Malaspina_Vir_5178	30	k127_691866 flag=0 multi=8.9956 len=18312	63.28	18312	k127_691866	VP_248	True	0.896033	0.378312	0.552653	0.935519	0.38227	0.36984	0.999981	0.594607	0.308539	5683.89	541.886	519.775	dsDNA	Siphoviridae	Cba41virus	lysogenic	Low-quality	47.67	AAI-based (high-confidence)	0	Genome-fragment	NA	NA	NA	NA	NA	NA	NA	NA	NA	NA	NA	NA
Malaspina_Vir_4977	20	k127_3349018 flag=0 multi=11.9879 len=18247	57.92	18247	k127_3349018	VP_249	True	0.816894	0.863762	0.908996	0.879138	0.595093	0.585462	0.999963	0.784642	0.429351	4125.03	2562.33	1872.06	dsDNA	Podoviridae	P22virus	lytic	Medium-quality	51.17	AAI-based (high-confidence)	0	Genome-fragment	NA	mp-deep_mag-0002.fasta	106	0	0	Bacteria	Proteobacteria	Gammaproteobacteria	Pseudomonadales	Alcanivoracaceae	Alcanivorax	Alcanivorax sp900107995
Malaspina_Vir_2850	36	k127_12060868 flag=0 multi=11.9939 len=18230	30.59	18230	k127_12060868	VP_250	True	0.203721	0.480478	0.329635	0.327307	0.418796	0.326176	0.999765	0.674368	0.144991	854.634	741.823	249.741	dsDNA	Myoviridae	Schizot4virus	lytic	Not-determined	NA	NA	0	Genome-fragment	no viral genes detected	NA	NA	NA	NA	NA	NA	NA	NA	NA	NA	NA
Malaspina_Vir_5986	20	k127_5666905 flag=0 multi=12.0437 len=338517_fragment_7	36.02	18196	k127_5666905	VP_251	True	0.815486	0.933997	0.969584	0.878161	0.965621	0.969031	0.989589	0.829266	0.682597	4104.6	4098.82	4023.09	dsDNA	Myoviridae	Rsl2virus	lysogenic	Low-quality	6.24	AAI-based (medium-confidence)	0	Genome-fragment	NA	NA	NA	NA	NA	NA	NA	NA	NA	NA	NA	NA
Malaspina_Vir_2524	16	k127_8536254 flag=1 multi=6.0000 len=18191	60.89	18191	k127_8536254	VP_252	True	0.402082	0.72649	0.509602	0.532954	0.40734	0.397848	0.99999	0.863042	0.441657	1514.34	1513.91	456.932	dsDNA	Podoviridae	Bpp1virus	lytic	Low-quality	34.67	AAI-based (medium-confidence)	14.49	Genome-fragment	NA	mp-deep_mag-0202.fasta	38	0	0	Bacteria	Proteobacteria	Alphaproteobacteria	Rhizobiales	Rhizobiaceae	B7	undef
Malaspina_Vir_3620	21	k127_891585 flag=0 multi=11.0127 len=18120	42.06	18120	k127_891585	VP_253	True	0.598937	0.69398	0.789452	0.712918	0.804581	0.806718	0.999834	0.713554	0.206059	2346.77	1372.21	1005.6	dsDNA	Siphoviridae	Cba41virus	lysogenic	Low-quality	31.76	HMM-based (lower-bound)	0	Genome-fragment	NA	mp-deep_mag-0606.fasta	306	0	0	Bacteria	Bacteroidota	Bacteroidia	Flavobacteriales	Cryomorphaceae	UBA7878	undef
Malaspina_Vir_302	35	k127_9206517 flag=0 multi=26.9709 len=18009	36.37	18009	k127_9206517	VP_254	True	0.172145	0.481697	0.667092	0.268955	0.59305	0.581411	1	0.451537	0.239909	744.615	744.225	719.991	dsDNA	Myoviridae	M12virus	lytic	Low-quality	6.13	HMM-based (lower-bound)	0	Genome-fragment	NA	NA	NA	NA	NA	NA	NA	NA	NA	NA	NA	NA
Malaspina_Vir_5084	22	k127_2910181 flag=0 multi=30.9664 len=17960	33.85	17960	k127_2910181	VP_255	True	0.090228	0.31412	0.461517	0.150205	0.378797	0.371755	0.999382	0.484696	0.350226	440.622	430.765	396.969	dsDNA	Myoviridae	Cp51virus	lytic	Low-quality	7.9	AAI-based (medium-confidence)	0	Genome-fragment	NA	NA	NA	NA	NA	NA	NA	NA	NA	NA	NA	NA
Malaspina_Vir_3083	21	k127_10687335 flag=0 multi=9.9899 len=17958	35.58	17958	k127_10687335	VP_256	True	0.908592	0.956962	0.974598	0.935522	0.980461	0.982458	0.999999	0.760754	0.331816	6100.99	5228.19	4632.06	dsDNA	Myoviridae	T4virus	lytic	Low-quality	4.49	AAI-based (medium-confidence)	0	Genome-fragment	NA	mp-deep_mag-0222.fasta	52	0	0	Bacteria	Chloroflexota	Dehalococcoidia	SAR202	GCA-002723415	undef	undef
Malaspina_Vir_3000	20	k127_6530547 flag=1 multi=7.0000 len=17928	69.97	17928	k127_6530547	VP_257	True	0.121812	NA	NA	0.197962	0.0654273	0.065227	0.999881	NA	NA	564.385	NA	NA	dsDNA	NA	NA	lytic	Low-quality	33.76	AAI-based (medium-confidence)	0	Genome-fragment	NA	NA	NA	NA	NA	NA	NA	NA	NA	NA	NA	NA
Malaspina_Vir_1068	21	k127_2880291 flag=0 multi=20.1982 len=73289_fragment_2	68.4	17860	k127_2880291	VP_258	True	0.832614	0.847307	0.869829	0.88003	0.88913	0.897322	0.999992	0.845103	0.210404	4349.27	2365.82	1458.79	dsDNA	Siphoviridae	P22virus	lysogenic	Low-quality	40.28	AAI-based (medium-confidence)	0	Genome-fragment	NA	mp-deep_mag-0274.fasta	64	0	0	Bacteria	Proteobacteria	Alphaproteobacteria	Sphingomonadales	Sphingomonadaceae	Erythrobacter_A	undef
Malaspina_Vir_2053	21	k127_6465382 flag=1 multi=6.0000 len=17826	45.69	17826	k127_6465382	VP_259	True	0.216077	0.51668	0.588965	0.225897	0.444106	0.47335	1	0.401317	0.314591	896.753	820.75	574.752	dsDNA	Phycodnaviridae	Alphabaculovirus	lytic	Low-quality	9.93	HMM-based (lower-bound)	0	Genome-fragment	NA	NA	NA	NA	NA	NA	NA	NA	NA	NA	NA	NA
Malaspina_Vir_3496	30	k127_5752212 flag=1 multi=6.0000 len=17798	32.95	17798	k127_5752212	VP_260	True	0.0580314	0.150026	0.281691	0.101257	0.186387	0.182109	0.999919	0.506154	0.509277	312.969	206.913	206.618	dsDNA	Myoviridae	Bxz1virus	lysogenic	Medium-quality	60.94	AAI-based (medium-confidence)	0	Genome-fragment	NA	NA	NA	NA	NA	NA	NA	NA	NA	NA	NA	NA
Malaspina_Vir_4687	25	k127_1489533 flag=1 multi=7.0000 len=17792	46.36	17792	k127_1489533	VP_261	True	0.984637	0.970862	0.918699	0.991041	NA	NA	0.99997	0.987256	0.984015	14598.8	6340.44	2012.63	dsDNA	Myoviridae	P2virus	lytic	Medium-quality	51.32	AAI-based (medium-confidence)	0	Genome-fragment	NA	NA	NA	NA	NA	NA	NA	NA	NA	NA	NA	NA
Malaspina_Vir_4358	25	k127_5103831 flag=0 multi=11.9320 len=17776	30.54	17776	k127_5103831	VP_262	True	0.114489	0.293745	0.447262	0.199051	0.457145	0.470713	1	0.628852	0.180179	537.007	397.877	379.79	dsDNA	Myoviridae	Bc431virus	lytic	Low-quality	8.22	HMM-based (lower-bound)	0	Genome-fragment	NA	NA	NA	NA	NA	NA	NA	NA	NA	NA	NA	NA
Malaspina_Vir_4391	21	k127_7343242 flag=1 multi=7.0000 len=17752	62.4	17752	k127_7343242	VP_263	True	0.106257	0.356758	0.0975254	0.1756	0.426201	0.421046	0.871891	0.655927	0.220735	506.102	503.254	75.1416	dsDNA	Siphoviridae	Muvirus	lysogenic	Low-quality	27.81	HMM-based (lower-bound)	0	Genome-fragment	NA	NA	NA	NA	NA	NA	NA	NA	NA	NA	NA	NA
Malaspina_Vir_4590	17	k127_4512881 flag=0 multi=39.9555 len=17640	64.02	17640	k127_4512881	VP_264	True	0.220777	NA	NA	0.33714	NA	NA	0.999998	NA	NA	913.128	NA	NA	dsDNA	NA	NA	lytic	Low-quality	17.52	HMM-based (lower-bound)	0	Genome-fragment	NA	NA	NA	NA	NA	NA	NA	NA	NA	NA	NA	NA
Malaspina_Vir_416	21	k127_7791911 flag=1 multi=8.0000 len=17637	51.74	17637	k127_7791911	VP_265	True	0.947927	0.502807	0.706914	0.960672	0.84477	0.854237	0.99981	0.872354	0.362767	8177.06	789.423	776.902	dsDNA	Myoviridae	Rsl2virus	lytic	Low-quality	6.83	AAI-based (medium-confidence)	0	Genome-fragment	NA	NA	NA	NA	NA	NA	NA	NA	NA	NA	NA	NA
Malaspina_Vir_2274	27	k127_4789882 flag=1 multi=6.0000 len=17514	69.19	17514	k127_4789882	VP_266	True	0.778834	0.654246	0.588406	0.85114	0.524981	0.519491	0.999932	0.874789	0.156419	3659.72	1214.37	573.886	dsDNA	Siphoviridae	Andromedavirus	lytic	Low-quality	26.88	HMM-based (lower-bound)	0	Genome-fragment	NA	NA	NA	NA	NA	NA	NA	NA	NA	NA	NA	NA
Malaspina_Vir_4524	32	k127_9539783 flag=0 multi=7.8340 len=17478	34.25	17478	k127_9539783	VP_267	True	0.0329812	0.147263	0.222279	0.0657611	0.183507	0.181285	1	0.614565	0.223995	209.574	203.428	160.179	dsDNA	Myoviridae	Nonagvirus	lytic	Low-quality	15.52	HMM-based (lower-bound)	0	Genome-fragment	NA	NA	NA	NA	NA	NA	NA	NA	NA	NA	NA	NA
Malaspina_Vir_6445	21	k127_4308514 flag=0 multi=11.9937 len=17476	56.36	17476	k127_4308514	VP_268	True	0.692977	0.492939	0.691119	0.786997	0.72534	0.702583	0.999334	0.338788	0.215515	2914.24	767.256	755.062	dsDNA	Myoviridae	C5virus	lytic	Low-quality	39.65	AAI-based (medium-confidence)	0	Genome-fragment	NA	NA	NA	NA	NA	NA	NA	NA	NA	NA	NA	NA
Malaspina_Vir_4207	26	k127_11382074 flag=0 multi=11.1715 len=17347	39.01	17347	k127_11382074	VP_269	True	0.796568	0.911409	0.925532	0.864552	0.922344	0.929605	0.999987	0.549572	0.352645	3864.78	3415.87	2145.55	dsDNA	Myoviridae	M12virus	lytic	Low-quality	9.31	AAI-based (medium-confidence)	0	Genome-fragment	NA	NA	NA	NA	NA	NA	NA	NA	NA	NA	NA	NA
Malaspina_Vir_2102	22	k127_7805090 flag=0 multi=25.9708 len=17259	23.61	17259	k127_7805090	VP_270	True	0.437566	0.451853	0.656672	0.564717	0.848355	0.859024	0.999959	0.60285	0.272123	1640.9	684.091	701.686	dsDNA	Myoviridae	Bxz1virus	lytic	Low-quality	8.95	AAI-based (medium-confidence)	0	Genome-fragment	no viral genes detected	NA	NA	NA	NA	NA	NA	NA	NA	NA	NA	NA
Malaspina_Vir_2288	30	k127_10327193 flag=0 multi=33.9614 len=17244	61.91	17244	k127_10327193	VP_271	True	0.280013	0.471255	0.62239	0.408569	0.567094	0.565328	0.99994	0.422533	0.1698	1107.75	723.302	634.902	dsDNA	Siphoviridae	P12002virus	lytic	Low-quality	34.98	AAI-based (medium-confidence)	0	Genome-fragment	NA	NA	NA	NA	NA	NA	NA	NA	NA	NA	NA	NA
Malaspina_Vir_4883	18	k127_4683268 flag=0 multi=148.9396 len=24611_fragment_1	55.4	17234	k127_4683268	VP_272	True	0.0178365	0.0673348	0.0450433	0.0371128	0.075611	0.0904594	1	0.511113	0.360628	125.943	101.142	41.9811	dsDNA	Siphoviridae	Vegasvirus	lysogenic	Low-quality	44.29	AAI-based (medium-confidence)	0	Genome-fragment	no viral genes detected	mp-deep_mag-0300.fasta	25	3.79471e-19	1.20292e-16	Bacteria	Proteobacteria	Alphaproteobacteria	Rhizobiales	Rhizobiaceae	Hoeflea	undef
Malaspina_Vir_4119	21	k127_4857749 flag=1 multi=9.0000 len=17195	31.98	17195	k127_4857749	VP_273	True	0.93639	0.975287	0.982169	0.962365	0.86799	0.833195	1	0.940066	0.871509	7369.92	6892.33	6022.73	dsDNA	Podoviridae	P68virus	lytic	High-quality	94.89	AAI-based (medium-confidence)	0	High-quality	NA	NA	NA	NA	NA	NA	NA	NA	NA	NA	NA	NA
Malaspina_Vir_432	16	k127_9519206 flag=0 multi=33.9807 len=17183	43.6	17183	k127_9519206	VP_274	True	0.0157487	0.0354147	0.0702057	0.0130865	NA	NA	0.999988	0.48108	0.200523	114.091	62.3166	57.8234	dsDNA	Myoviridae	T4virus	lysogenic	Low-quality	21.24	AAI-based (high-confidence)	0	Genome-fragment	NA	NA	NA	NA	NA	NA	NA	NA	NA	NA	NA	NA
Malaspina_Vir_6094	27	k127_10011504 flag=0 multi=34.8498 len=17140	34.24	17140	k127_10011504	VP_275	True	0.520413	0.677041	0.813576	0.543422	0.796776	0.809203	0.997353	0.450667	0.258347	1976.42	1302.22	1112.23	dsDNA	Siphoviridae	D3virus	lytic	Low-quality	12.15	AAI-based (medium-confidence)	0	Genome-fragment	NA	NA	NA	NA	NA	NA	NA	NA	NA	NA	NA	NA
Malaspina_Vir_5121	18	k127_10250051 flag=0 multi=28.9669 len=17024	25.79	17024	k127_10250051	VP_276	True	0.504729	0.669625	0.824736	0.630936	0.87538	0.88436	0.999999	0.760247	0.218534	1908.56	1272.3	1168.8	dsDNA	Myoviridae	Bxz1virus	lytic	Not-determined	NA	NA	0	Genome-fragment	no viral genes detected	NA	NA	NA	NA	NA	NA	NA	NA	NA	NA	NA
Malaspina_Vir_5882	15	k127_12235320 flag=1 multi=5.9049 len=16928	44.7	16928	k127_12235320	VP_277	True	0.568869	0.830247	0.921135	0.687241	0.899036	0.907209	0.999987	0.429938	0.28362	2196.67	2194.78	2057.47	dsDNA	Myoviridae	T4virus	lytic	Low-quality	29.3	AAI-based (high-confidence)	0	Genome-fragment	NA	NA	NA	NA	NA	NA	NA	NA	NA	NA	NA	NA
Malaspina_Vir_113	20	k127_3751394 flag=0 multi=14.9916 len=16861	24.03	16861	k127_3751394	VP_278	True	0.721351	0.404061	NA	0.756739	0.50329	0.493864	0.999999	0.508261	NA	3127.77	590.136	NA	dsDNA	Mimiviridae	NA	lytic	Low-quality	6.18	AAI-based (medium-confidence)	0	Genome-fragment	NA	NA	NA	NA	NA	NA	NA	NA	NA	NA	NA	NA
Malaspina_Vir_4565	28	k127_3527707 flag=0 multi=15.0000 len=16854	40.06	16854	k127_3527707	VP_279	True	0.584027	0.233488	0.261906	0.672562	0.0758421	0.0755628	0.999987	0.457495	0.328635	2271.18	313.552	190.336	dsDNA	Siphoviridae	Phicbkvirus	lysogenic	Low-quality	29.04	AAI-based (high-confidence)	0	Genome-fragment	NA	mp-deep_mag-0023.fasta	108	0	0	Bacteria	Proteobacteria	Gammaproteobacteria	Enterobacterales	Alteromonadaceae	Pseudoalteromonas	Pseudoalteromonas arabiensis
Malaspina_Vir_5458	25	k127_935643 flag=1 multi=6.0000 len=16835	49.96	16835	k127_935643	VP_280	True	0.862787	0.412661	0.516872	0.87878	0.522416	0.433796	0.999971	0.38758	0.25397	4871.77	606.595	467.158	dsDNA	Myoviridae	P70virus	lytic	Low-quality	28.23	AAI-based (high-confidence)	0	Genome-fragment	NA	NA	NA	NA	NA	NA	NA	NA	NA	NA	NA	NA
Malaspina_Vir_1385	25	k127_6521206 flag=1 multi=8.9154 len=16827	33.2	16827	k127_6521206	VP_281	True	0.919795	0.961677	0.975108	0.951382	0.982291	0.98398	0.999989	0.795042	0.482315	6532.82	5551.46	4704.55	dsDNA	Myoviridae	T4virus	lytic	Low-quality	8.85	AAI-based (medium-confidence)	0	Genome-fragment	NA	NA	NA	NA	NA	NA	NA	NA	NA	NA	NA	NA
Malaspina_Vir_2413	27	k127_11794875 flag=0 multi=12.5492 len=73595_fragment_2	63.55	16714	k127_11794875	VP_282	True	0.687357	0.131629	0.228162	0.782547	0.163111	0.161895	0.999971	0.933784	0.644269	2874.11	183.427	164.577	dsDNA	Siphoviridae	Jwxvirus	lysogenic	Low-quality	39.95	AAI-based (high-confidence)	0	Genome-fragment	NA	NA	NA	NA	NA	NA	NA	NA	NA	NA	NA	NA
Malaspina_Vir_4968	24	k127_8655467 flag=0 multi=12.9928 len=16698	41.49	16698	k127_8655467	VP_283	True	0.941875	0.968189	0.754556	0.964895	0.948924	0.658548	0.999983	0.805145	0.555346	7731.11	6107.84	883.697	dsDNA	Podoviridae	P12002virus	lytic	Low-quality	28.91	AAI-based (high-confidence)	0	Genome-fragment	NA	NA	NA	NA	NA	NA	NA	NA	NA	NA	NA	NA
Malaspina_Vir_1738	17	k127_8490380 flag=0 multi=12.9855 len=16638	63.15	16638	k127_8490380	VP_284	True	0.0852479	0.120704	0.23697	0.122862	0.252863	0.151087	0.999997	0.896966	0.845404	419.184	169.368	171.228	dsDNA	Siphoviridae	Bronvirus	lytic	Low-quality	13.62	HMM-based (lower-bound)	0	Genome-fragment	NA	NA	NA	NA	NA	NA	NA	NA	NA	NA	NA	NA
Malaspina_Vir_5247	28	k127_2566770 flag=1 multi=8.0000 len=16634	40.27	16634	k127_2566770	VP_285	True	0.926636	0.405424	0.59242	0.955869	0.821617	0.826782	0.999943	0.450047	0.285562	6837.47	592.652	580.788	dsDNA	Myoviridae	Spbetavirus	lytic	Low-quality	14.92	AAI-based (medium-confidence)	0	Genome-fragment	NA	NA	NA	NA	NA	NA	NA	NA	NA	NA	NA	NA
Malaspina_Vir_4791	31	k127_8994871 flag=0 multi=16.5383 len=16601	63.06	16601	k127_8994871	VP_286	True	0.61366	0.662128	0.815598	0.725001	0.80136	0.807115	0.999866	0.515327	0.201746	2425.98	1243.36	1122.1	dsDNA	Podoviridae	Prtbvirus	lysogenic	Low-quality	35.93	AAI-based (high-confidence)	0	Genome-fragment	NA	mp-deep_mag-0325.fasta	77	0	0	Bacteria	Proteobacteria	Alphaproteobacteria	Sphingomonadales	Sphingomonadaceae	Erythrobacter_A	Erythrobacter_A citreus
Malaspina_Vir_5438	25	k127_10503410 flag=1 multi=7.0000 len=16568	36.34	16568	k127_10503410	VP_287	True	0.976752	0.94125	0.906365	0.987491	0.772731	0.773789	0.999967	0.584269	0.894964	12053.7	4387.77	1835.18	dsDNA	Myoviridae	D3112virus	lytic	Low-quality	41.58	AAI-based (medium-confidence)	0	Genome-fragment	NA	NA	NA	NA	NA	NA	NA	NA	NA	NA	NA	NA
Malaspina_Vir_5317	29	k127_10199933 flag=0 multi=19.8333 len=16542	57.21	16542	k127_10199933	VP_288	True	0.218679	NA	NA	0.334157	NA	NA	1	NA	NA	905.691	NA	NA	dsDNA	NA	NA	lytic	Low-quality	12.83	HMM-based (lower-bound)	0	Genome-fragment	NA	mp-deep_mag-0509.fasta	104	0	0	Bacteria	Proteobacteria	Alphaproteobacteria	Rhodobacterales	Rhodobacteraceae	Salipiger	Salipiger thiooxidans
Malaspina_Vir_26	15	k127_10111416 flag=1 multi=6.0000 len=16540	62.38	16540	k127_10111416	VP_289	True	0.540269	0.815682	0.745632	0.662776	0.65968	0.63505	0.999966	0.739686	0.3918	2063.4	2063.06	857.179	dsDNA	Podoviridae	Vp5virus	lytic	Low-quality	35.32	AAI-based (high-confidence)	0	Genome-fragment	NA	NA	NA	NA	NA	NA	NA	NA	NA	NA	NA	NA
Malaspina_Vir_101	16	k127_1903800 flag=0 multi=29.9933 len=48053_fragment_1	32.37	16529	k127_1903800	VP_290	True	0.0722905	0.0861432	0.170522	0.121391	0.107035	0.105742	0.998462	0.841673	0.590146	368.299	124.521	123.872	dsDNA	Myoviridae	Cp220virus	lysogenic	Low-quality	5.91	HMM-based (lower-bound)	0	Genome-fragment	NA	NA	NA	NA	NA	NA	NA	NA	NA	NA	NA	NA
Malaspina_Vir_3555	24	k127_2794367 flag=0 multi=19.8181 len=16521	33.45	16521	k127_2794367	VP_291	True	0.750357	0.909678	0.960359	0.830203	0.949826	0.955378	0.999979	0.796512	0.479637	3375.16	3374.62	3350.87	dsDNA	Myoviridae	T4virus	lytic	Low-quality	8.84	AAI-based (medium-confidence)	0	Genome-fragment	NA	NA	NA	NA	NA	NA	NA	NA	NA	NA	NA	NA
Malaspina_Vir_1084	21	k127_10629780 flag=0 multi=6.9284 len=16490	61.19	16490	k127_10629780	VP_292	True	0.783718	NA	NA	0.854915	0.665291	0.563198	0.999989	NA	NA	3713.57	NA	NA	dsDNA	NA	NA	lytic	Low-quality	30.12	AAI-based (medium-confidence)	0	Genome-fragment	NA	NA	NA	NA	NA	NA	NA	NA	NA	NA	NA	NA
Malaspina_Vir_3505	23	k127_5098752 flag=1 multi=7.0000 len=16463	36.23	16463	k127_5098752	VP_293	True	0.72782	0.436057	0.576708	0.813085	0.623661	0.604776	0.999949	0.336457	0.223242	3180.3	652.196	554.307	dsDNA	Siphoviridae	Kpp25virus	lytic	Low-quality	29.56	AAI-based (medium-confidence)	0	Genome-fragment	NA	mp-deep_mag-0134.fasta	21	1.01536e-16	3.21868e-14	Bacteria	Proteobacteria	Gammaproteobacteria	Pseudomonadales	Moraxellaceae	Acinetobacter	Acinetobacter sp000369565
Malaspina_Vir_3394	26	k127_6282723 flag=1 multi=9.0000 len=16441	31.75	16441	k127_6282723	VP_294	True	0.754443	0.571826	0.742419	0.833056	0.692711	0.536099	0.999877	0.698384	0.366658	3413.23	954.93	847.829	dsDNA	Myoviridae	Schizot4virus	lytic	Low-quality	4.81	HMM-based (lower-bound)	0	Genome-fragment	NA	NA	NA	NA	NA	NA	NA	NA	NA	NA	NA	NA
Malaspina_Vir_4157	20	k127_6665121 flag=0 multi=469.9616 len=122164_fragment_1	64.45	16439	k127_6665121	VP_295	True	0.00147832	NA	NA	0.00137022	NA	NA	0.999988	NA	NA	21.6455	NA	NA	dsDNA	NA	NA	lysogenic	Low-quality	11.2	HMM-based (lower-bound)	0	Genome-fragment	NA	mp-deep_mag-0127.fasta	29	0	0	Bacteria	Actinobacteriota	Actinobacteria	Mycobacteriales	Pseudonocardiaceae	Pseudonocardia	Pseudonocardia alni
Malaspina_Vir_1378	18	k127_2326569 flag=0 multi=11.9389 len=16324	45.37	16324	k127_2326569	VP_296	True	0.316723	NA	NA	0.44821	NA	NA	0.999989	NA	NA	1229.26	NA	NA	dsDNA	NA	NA	lytic	Low-quality	20.18	AAI-based (high-confidence)	0	Genome-fragment	NA	NA	NA	NA	NA	NA	NA	NA	NA	NA	NA	NA
Malaspina_Vir_1222	18	k127_11248399 flag=0 multi=7.1296 len=16304	55.78	16304	k127_11248399	VP_297	True	0.576975	0.336617	0.12325	0.694304	0.0760875	0.0756929	0.99999	0.74923	0.260048	2236.37	469.286	92.373	dsDNA	Siphoviridae	M12virus	lytic	Low-quality	41.4	AAI-based (high-confidence)	0	Genome-fragment	NA	mp-deep_mag-0280.fasta	190	0	0	Bacteria	Proteobacteria	Alphaproteobacteria	Rhodobacterales	Rhodobacteraceae	Tritonibacter	Tritonibacter mobile
Malaspina_Vir_5671	26	k127_9273687 flag=1 multi=8.0000 len=16287	33.37	16287	k127_9273687	VP_298	True	0.970519	0.987823	0.991261	0.983641	0.9948	0.936512	1	0.914196	0.286068	10747.2	9693.78	9591.71	dsDNA	Myoviridae	T4virus	lytic	Low-quality	4.21	AAI-based (medium-confidence)	0	Genome-fragment	NA	NA	NA	NA	NA	NA	NA	NA	NA	NA	NA	NA
Malaspina_Vir_5830	18	k127_1658646 flag=1 multi=7.2886 len=16196	58.4	16196	k127_1658646	VP_299	True	0.0330149	0.0705836	0.137075	0.0294329	0.0869685	0.0863389	0.999975	0.423076	0.714003	209.773	105.236	101.636	dsDNA	Siphoviridae	Prasinovirus	lytic	Low-quality	4.64	HMM-based (lower-bound)	0	Genome-fragment	NA	NA	NA	NA	NA	NA	NA	NA	NA	NA	NA	NA
Malaspina_Vir_5675	12	k127_11114453 flag=0 multi=24.9206 len=16156	47.08	16156	k127_11114453	VP_300	True	0.0124865	NA	NA	0.0251012	0.0757276	NA	0.999953	NA	NA	94.641	NA	NA	dsDNA	NA	NA	lytic	Not-determined	NA	NA	0	Genome-fragment	no viral genes detected	mp-deep_mag-0611.fasta	34	0	0	Bacteria	Proteobacteria	Gammaproteobacteria	SAR86	SAR86	AEGEAN-183	undef
Malaspina_Vir_4177	27	k127_4180009 flag=0 multi=15.9394 len=16119	62.75	16119	k127_4180009	VP_301	True	0.891326	0.381636	0.374232	0.932387	NA	NA	0.999875	0.560329	0.238449	5545.31	548.1	294.792	dsDNA	Siphoviridae	Lambdavirus	lytic	Low-quality	35.17	AAI-based (high-confidence)	0	Genome-fragment	NA	NA	NA	NA	NA	NA	NA	NA	NA	NA	NA	NA
Malaspina_Vir_1553	19	k127_2370632 flag=0 multi=13.8384 len=518918_fragment_1	69.72	16079	k127_2370632	VP_302	True	0.873162	0.902656	0.790741	0.922911	0.917813	0.925404	0.99999	0.84776	0.214598	5091.9	3213.01	1011.57	dsDNA	Siphoviridae	P22virus	lysogenic	Low-quality	35.19	AAI-based (medium-confidence)	0	Genome-fragment	NA	mp-deep_mag-0040.fasta	54	0	0	Bacteria	Proteobacteria	Alphaproteobacteria	Rhodobacterales	Rhodobacteraceae	Limimaricola	Limimaricola cinnabarinus
Malaspina_Vir_1414	24	k127_1360334 flag=1 multi=7.0000 len=16051	50.16	16051	k127_1360334	VP_303	True	0.958232	0.849802	0.935668	0.97616	0.344032	0.336534	0.999999	0.491	0.434842	9083.45	2392.85	2378.62	dsDNA	Siphoviridae	Muvirus	lytic	Low-quality	41.28	AAI-based (medium-confidence)	0	Genome-fragment	NA	NA	NA	NA	NA	NA	NA	NA	NA	NA	NA	NA
Malaspina_Vir_5448	29	k127_302705 flag=0 multi=29.9818 len=16024	33.94	16024	k127_302705	VP_304	True	0.340238	0.51217	0.706779	0.454447	0.642204	0.631784	0.999999	0.657429	0.10049	1307.8	810.563	776.724	dsDNA	Myoviridae	Schizot4virus	lytic	Low-quality	10.3	HMM-based (lower-bound)	0	Genome-fragment	NA	NA	NA	NA	NA	NA	NA	NA	NA	NA	NA	NA
Malaspina_Vir_6095	31	k127_5157345 flag=0 multi=20.7091 len=16007	58.74	16007	k127_5157345	VP_305	True	0.161196	NA	NA	0.253521	NA	NA	1	NA	NA	708.257	NA	NA	dsDNA	NA	NA	lytic	Low-quality	7.81	HMM-based (lower-bound)	0	Genome-fragment	NA	mp-deep_mag-0542.fasta	192	0	0	Bacteria	Proteobacteria	Alphaproteobacteria	Rhodobacterales	Rhodobacteraceae	Pseudooceanicola	Pseudooceanicola atlanticus
Malaspina_Vir_5492	18	k127_8964139 flag=1 multi=7.8029 len=15932	34.52	15932	k127_8964139	VP_306	True	0.724529	0.899927	0.956141	0.810744	0.943337	0.94986	0.999917	0.75827	0.506421	3152.96	3151.02	3130.92	dsDNA	Myoviridae	Rsl2virus	lytic	Low-quality	5.93	AAI-based (medium-confidence)	0	Genome-fragment	NA	NA	NA	NA	NA	NA	NA	NA	NA	NA	NA	NA
Malaspina_Vir_4639	37	k127_10188729 flag=0 multi=8.0608 len=15898	48.67	15898	k127_10188729	VP_307	True	0.857091	0.947935	0.949863	0.908156	0.970181	0.972848	0.999983	0.430458	0.156673	4761.2	4710.1	2844.48	dsDNA	Siphoviridae	Rslunavirus	lytic	Low-quality	15.55	HMM-based (lower-bound)	0	Genome-fragment	NA	NA	NA	NA	NA	NA	NA	NA	NA	NA	NA	NA
Malaspina_Vir_3820	25	k127_1716288 flag=0 multi=6.1426 len=15760	31.9	15760	k127_1716288	VP_308	True	0.957105	0.978991	0.985762	0.975507	0.989867	0.990521	0.999999	0.79611	0.389393	8968.86	7483.69	7043.29	dsDNA	Myoviridae	T4virus	lytic	Low-quality	22.77	AAI-based (medium-confidence)	0	Genome-fragment	NA	NA	NA	NA	NA	NA	NA	NA	NA	NA	NA	NA
Malaspina_Vir_6455	8	k127_580035 flag=0 multi=12.9709 len=15723	43.95	15723	k127_580035	VP_309	True	0.259729	0.194478	0.31414	0.384553	0.230422	0.225274	0.99992	0.432638	0.189238	1041.7	262.558	234.913	dsDNA	Podoviridae	Cba41virus	lytic	Low-quality	28.52	AAI-based (high-confidence)	8.33	Genome-fragment	NA	mp-deep_mag-0165.fasta	35	0	0	Bacteria	Proteobacteria	Gammaproteobacteria	Enterobacterales	Alteromonadaceae	Pseudoalteromonas	Pseudoalteromonas agarivorans
Malaspina_Vir_1901	33	k127_8918561 flag=0 multi=14.5956 len=15680	35.26	15680	k127_8918561	VP_310	True	0.347875	0.494381	0.72283	0.50546	0.740761	0.753785	0.999892	0.341908	0.413629	1333.26	770.417	800.317	dsDNA	Myoviridae	Avipoxvirus	lytic	Low-quality	25.62	AAI-based (high-confidence)	0	Genome-fragment	NA	NA	NA	NA	NA	NA	NA	NA	NA	NA	NA	NA
Malaspina_Vir_129	28	k127_8725848 flag=0 multi=11.9867 len=15603	34	15603	k127_8725848	VP_311	True	0.199245	0.424753	0.208435	0.307166	0.160882	0.158319	0.99998	0.777182	0.15159	838.862	630.053	150.336	dsDNA	Myoviridae	Catovirus	lytic	Low-quality	6.21	HMM-based (lower-bound)	0	Genome-fragment	NA	NA	NA	NA	NA	NA	NA	NA	NA	NA	NA	NA
Malaspina_Vir_5449	12	k127_8308867 flag=1 multi=4.0000 len=15512	61.13	15512	k127_8308867	VP_312	True	0.0289653	0.135344	0.242769	0.0589384	0.0434076	0.0427856	0.999106	0.574725	0.211599	189.067	188.254	175.434	dsDNA	Siphoviridae	Biseptimavirus	lytic	Not-determined	NA	NA	0	Genome-fragment	no viral genes detected	NA	NA	NA	NA	NA	NA	NA	NA	NA	NA	NA
Malaspina_Vir_1450	30	k127_9270659 flag=0 multi=20.9739 len=15471	48.16	15471	k127_9270659	VP_313	True	0.0879523	0.115719	NA	0.145966	0.368597	0.401266	1	0.999856	NA	430.747	162.884	NA	dsDNA	Myoviridae	NA	lytic	Not-determined	NA	NA	0	Genome-fragment	no viral genes detected	NA	NA	NA	NA	NA	NA	NA	NA	NA	NA	NA
Malaspina_Vir_2043	40	k127_77896 flag=1 multi=8.0000 len=15463	61.26	15463	k127_77896	VP_314	True	0.809183	0.722406	0.751619	0.866243	0.875112	0.884469	0.999989	0.999856	0.974178	4020.22	1494.53	874.559	dsDNA	Siphoviridae	Che8virus	lytic	Low-quality	27.09	AAI-based (high-confidence)	0	Genome-fragment	NA	NA	NA	NA	NA	NA	NA	NA	NA	NA	NA	NA
Malaspina_Vir_1811	20	k127_32703 flag=0 multi=19.9751 len=15383	37.02	15383	k127_32703	VP_315	True	0.874117	0.932005	0.946986	0.880464	0.967471	0.970357	0.99999	0.28749	0.275076	5114.75	4026.51	2722.19	dsDNA	Siphoviridae	Lambdavirus	lytic	Low-quality	25.36	AAI-based (high-confidence)	0	Genome-fragment	NA	NA	NA	NA	NA	NA	NA	NA	NA	NA	NA	NA
Malaspina_Vir_2829	18	k127_10873960 flag=0 multi=25.1094 len=357458_fragment_2	64.89	15381	k127_10873960	VP_316	True	0.894281	0.924588	0.888402	0.936476	0.940705	0.946974	0.999992	0.832716	0.203651	5630.86	3789.13	1622.65	dsDNA	Siphoviridae	P22virus	lysogenic	Low-quality	24.3	AAI-based (medium-confidence)	0	Genome-fragment	NA	mp-deep_mag-0562.fasta	34	0	0	Bacteria	Proteobacteria	Alphaproteobacteria	Rhodobacterales	Rhodobacteraceae	Mameliella	undef
Malaspina_Vir_4824	27	k127_2180559 flag=1 multi=6.4207 len=15374	41.32	15374	k127_2180559	VP_317	True	0.90169	0.931188	0.947824	0.928689	0.909091	0.906641	0.999974	0.728753	0.342286	5859.57	3997.4	2757.39	dsDNA	Podoviridae	Bcep22virus	lytic	Low-quality	26.21	AAI-based (high-confidence)	0	Genome-fragment	NA	NA	NA	NA	NA	NA	NA	NA	NA	NA	NA	NA
Malaspina_Vir_4704	8	k127_7287147 flag=1 multi=7.0000 len=15366	40.67	15366	k127_7287147	VP_318	True	0.590123	NA	NA	0.684038	NA	NA	0.999995	NA	NA	2302.34	NA	NA	dsDNA	NA	NA	lytic	Low-quality	21.14	AAI-based (medium-confidence)	0	Genome-fragment	NA	NA	NA	NA	NA	NA	NA	NA	NA	NA	NA	NA
Malaspina_Vir_779	18	k127_6519039 flag=0 multi=10.3488 len=44896_fragment_1	38.27	15356	k127_6519039	VP_319	True	NA	NA	NA	NA	NA	NA	NA	NA	NA	NA	NA	NA	NA	NA	NA	lysogenic	Not-determined	NA	NA	0	Genome-fragment	no viral genes detected	NA	NA	NA	NA	NA	NA	NA	NA	NA	NA	NA
Malaspina_Vir_3272	22	k127_7409032 flag=0 multi=22.0000 len=15350	37.99	15350	k127_7409032	VP_320	True	0.926237	0.959136	0.96836	0.953056	0.972216	0.974876	0.999991	0.563676	0.531215	6816.22	5368.1	3907.36	dsDNA	Siphoviridae	Lambdavirus	lytic	Low-quality	25.31	AAI-based (high-confidence)	0	Genome-fragment	NA	NA	NA	NA	NA	NA	NA	NA	NA	NA	NA	NA
Malaspina_Vir_885	16	k127_12793822 flag=0 multi=10.7841 len=15340	34.92	15340	k127_12793822	VP_321	True	0.362169	NA	NA	0.494754	NA	NA	0.999999	NA	NA	1379.22	NA	NA	dsDNA	NA	NA	lytic	Low-quality	8.02	AAI-based (medium-confidence)	0	Genome-fragment	NA	NA	NA	NA	NA	NA	NA	NA	NA	NA	NA	NA
Malaspina_Vir_2813	23	k127_1776539 flag=0 multi=15.9988 len=124861_fragment_2	65.7	15281	k127_1776539	VP_322	True	0.909905	0.784047	NA	0.944943	NA	NA	0.999885	0.906785	NA	6149.17	1830.21	NA	dsDNA	Siphoviridae	NA	lysogenic	Low-quality	23.52	HMM-based (lower-bound)	0	Genome-fragment	NA	NA	NA	NA	NA	NA	NA	NA	NA	NA	NA	NA
Malaspina_Vir_6088	19	k127_47144 flag=0 multi=9.9941 len=15279	33.92	15279	k127_47144	VP_323	True	0.8788	0.911354	0.961034	0.92368	0.926608	0.356923	0.999999	0.981451	0.859728	5224.34	3414.63	3395.16	dsDNA	Myoviridae	T4virus	lytic	Low-quality	3.89	AAI-based (medium-confidence)	0	Genome-fragment	NA	NA	NA	NA	NA	NA	NA	NA	NA	NA	NA	NA
Malaspina_Vir_783	14	k127_10233538 flag=0 multi=15.2981 len=15200	57.89	15200	k127_10233538	VP_324	True	0.0359659	0.163886	0.116627	0.0706958	0.0763779	0.0582742	0.999995	0.535205	0.12945	224.665	224.441	88.0759	dsDNA	Myoviridae	Hk578virus	lytic	Low-quality	10.56	HMM-based (lower-bound)	0	Genome-fragment	NA	mp-deep_mag-0553.fasta	274	0	0	Bacteria	Proteobacteria	Alphaproteobacteria	Sphingomonadales	Sphingomonadaceae	Sphingobium	Sphingobium sp002457415
Malaspina_Vir_2386	22	k127_10428192 flag=0 multi=10.9867 len=15114	32.56	15114	k127_10428192	VP_325	True	0.183108	0.489298	0.598435	0.284221	NA	NA	1	0.912797	0.306734	781.884	759.638	591.466	dsDNA	Myoviridae	M12virus	lytic	Low-quality	3.93	HMM-based (lower-bound)	0	Genome-fragment	NA	NA	NA	NA	NA	NA	NA	NA	NA	NA	NA	NA
Malaspina_Vir_5184	41	k127_9415933 flag=1 multi=4.7305 len=15099	39.41	15099	k127_9415933	VP_326	True	0.894594	0.922567	0.963459	0.915905	0.958809	0.963978	0.999999	0.612496	0.324689	5638.98	3727.68	3540.88	dsDNA	Myoviridae	T4virus	lytic	Low-quality	12.75	HMM-based (lower-bound)	0	Genome-fragment	NA	NA	NA	NA	NA	NA	NA	NA	NA	NA	NA	NA
Malaspina_Vir_5959	16	k127_6186485 flag=0 multi=14.7299 len=15083	59.15	15083	k127_6186485	VP_327	True	0.830016	0.738476	0.870761	0.846185	0.835973	0.844335	0.999857	0.47644	0.193418	4311.51	1570.85	1465.93	dsDNA	Siphoviridae	Cp8virus	lysogenic	Low-quality	32.37	AAI-based (medium-confidence)	0	Genome-fragment	NA	NA	NA	NA	NA	NA	NA	NA	NA	NA	NA	NA
Malaspina_Vir_844	24	k127_12911691 flag=1 multi=15.0000 len=677120_fragment_2	64.87	15051	k127_12911691	VP_328	True	0.130664	NA	NA	0.211107	0.417997	0.407113	0.999993	NA	NA	597.27	NA	NA	dsDNA	NA	NA	lysogenic	Low-quality	23.25	HMM-based (lower-bound)	0	Genome-fragment	NA	NA	NA	NA	NA	NA	NA	NA	NA	NA	NA	NA
Malaspina_Vir_2347	24	k127_1001043 flag=1 multi=6.0000 len=15029	51.57	15029	k127_1001043	VP_329	True	0.31923	0.552725	0.793359	0.464844	0.694632	0.687025	0.999996	0.571625	0.620933	1237.39	905.711	1022.29	dsDNA	Siphoviridae	Bc431virus	lytic	Low-quality	41.99	AAI-based (medium-confidence)	0	Genome-fragment	NA	NA	NA	NA	NA	NA	NA	NA	NA	NA	NA	NA
Malaspina_Vir_4726	14	k127_5066275 flag=0 multi=21.0000 len=14967	37.54	14967	k127_5066275	VP_330	True	0.767261	0.374275	0.559568	0.842769	0.46031	0.450002	0.999999	0.589486	0.316869	3539.41	534.656	529.356	dsDNA	Myoviridae	M12virus	lytic	Low-quality	24.68	AAI-based (high-confidence)	0	Genome-fragment	NA	NA	NA	NA	NA	NA	NA	NA	NA	NA	NA	NA
Malaspina_Vir_5487	18	k127_10359253 flag=1 multi=17.0000 len=366153_fragment_2	69.01	14932	k127_10359253	VP_331	True	0.895433	0.923597	0.862267	0.937121	0.936481	0.943083	0.99999	0.823912	0.247728	5665.3	3758.99	1397.8	dsDNA	Siphoviridae	P22virus	lysogenic	Low-quality	25.54	AAI-based (medium-confidence)	0	Genome-fragment	NA	mp-deep_mag-0064.fasta	71	0	0	Bacteria	Proteobacteria	Alphaproteobacteria	Rhodobacterales	Rhodobacteraceae	Pseudooceanicola_B	Pseudooceanicola_B sp002706905
Malaspina_Vir_1559	26	k127_12400187 flag=0 multi=10.9913 len=23154_fragment_1	32.5	14912	k127_12400187	VP_332	True	0.582651	0.837338	0.796268	0.699079	0.903707	0.868804	0.999994	0.893959	0.376722	2264.2	2264.03	1034.42	dsDNA	Myoviridae	T4virus	lysogenic	Low-quality	5.73	HMM-based (lower-bound)	0	Genome-fragment	NA	NA	NA	NA	NA	NA	NA	NA	NA	NA	NA	NA
Malaspina_Vir_3449	17	k127_9940029 flag=1 multi=7.0000 len=14869	43.49	14869	k127_9940029	VP_333	True	0.663228	0.606924	0.726525	0.761637	0.250366	0.244675	0.999813	0.516152	0.32966	2714.88	1056.27	808.399	dsDNA	Siphoviridae	Phicbkvirus	lytic	Low-quality	33.43	AAI-based (medium-confidence)	0	Genome-fragment	NA	NA	NA	NA	NA	NA	NA	NA	NA	NA	NA	NA
Malaspina_Vir_3652	34	k127_9207042 flag=0 multi=11.8086 len=14836	34.96	14836	k127_9207042	VP_334	True	0.36533	0.697995	0.836666	0.498004	0.807882	0.811456	1	0.861844	0.336621	1389.92	1388.54	1233.79	dsDNA	Myoviridae	M12virus	lytic	Not-determined	NA	NA	0	Genome-fragment	no viral genes detected	NA	NA	NA	NA	NA	NA	NA	NA	NA	NA	NA
Malaspina_Vir_4927	37	k127_4914288 flag=1 multi=8.0000 len=14807	34.69	14807	k127_4914288	VP_335	True	0.78012	0.752625	0.844719	0.851994	0.889654	0.843808	0.999995	0.557503	0.198836	3674.04	1642.56	1280.71	dsDNA	Myoviridae	T5virus	lytic	Low-quality	17.65	AAI-based (high-confidence)	0	Genome-fragment	NA	NA	NA	NA	NA	NA	NA	NA	NA	NA	NA	NA
Malaspina_Vir_873	29	k127_3052595 flag=0 multi=14.2870 len=27055_fragment_1	62.38	14777	k127_3052595	VP_336	True	0.534898	NA	NA	0.65802	NA	NA	0.999996	NA	NA	2039.07	NA	NA	dsDNA	NA	NA	lysogenic	Low-quality	6	HMM-based (lower-bound)	0	Genome-fragment	NA	NA	NA	NA	NA	NA	NA	NA	NA	NA	NA	NA
Malaspina_Vir_6141	8	k127_11469687 flag=0 multi=25.0000 len=34144_fragment_1	58.37	14757	k127_11469687	VP_337	True	NA	NA	NA	NA	NA	NA	NA	NA	NA	NA	NA	NA	NA	NA	NA	lysogenic	Low-quality	37.92	AAI-based (medium-confidence)	0	Genome-fragment	no viral genes detected	mp-deep_mag-0019.fasta	101	0	0	Bacteria	Proteobacteria	Alphaproteobacteria	Sphingomonadales	Sphingomonadaceae	Citromicrobium	Citromicrobium sp002377695
Malaspina_Vir_593	17	k127_9157388 flag=0 multi=28.9935 len=43517_fragment_1	62.9	14754	k127_9157388	VP_338	True	0.143195	NA	NA	0.228457	NA	NA	0.999949	NA	NA	643.222	NA	NA	dsDNA	NA	NA	lysogenic	Low-quality	20.79	HMM-based (lower-bound)	0	Genome-fragment	NA	NA	NA	NA	NA	NA	NA	NA	NA	NA	NA	NA
Malaspina_Vir_5983	20	k127_8746942 flag=0 multi=5.4048 len=14745	33	14745	k127_8746942	VP_339	True	0.339354	NA	NA	NA	NA	NA	1	NA	NA	1304.65	NA	NA	dsDNA	NA	NA	lytic	Low-quality	7.95	AAI-based (medium-confidence)	0	Genome-fragment	NA	NA	NA	NA	NA	NA	NA	NA	NA	NA	NA	NA
Malaspina_Vir_2969	19	k127_11130037 flag=0 multi=10.0000 len=14595	30.41	14595	k127_11130037	VP_340	True	0.192103	0.380114	0.552107	0.195509	0.255787	0.251045	0.999886	0.706623	0.376316	813.635	545.248	518.932	dsDNA	Myoviridae	Alphasphaerolipovirus	lytic	Low-quality	7.82	AAI-based (medium-confidence)	0	Genome-fragment	NA	NA	NA	NA	NA	NA	NA	NA	NA	NA	NA	NA
Malaspina_Vir_2707	25	k127_11322769 flag=0 multi=17.0000 len=14553	40.15	14553	k127_11322769	VP_341	True	0.523165	0.166128	0.258005	0.719419	0.194441	0.192619	0.999954	0.427547	0.336386	1988.33	227.349	187.299	dsDNA	Siphoviridae	Nit1virus	lytic	Low-quality	41.33	AAI-based (high-confidence)	0	Genome-fragment	NA	mp-deep_mag-0165.fasta	29	0	0	Bacteria	Proteobacteria	Gammaproteobacteria	Enterobacterales	Alteromonadaceae	Pseudoalteromonas	Pseudoalteromonas agarivorans
Malaspina_Vir_5545	10	k127_6084780 flag=1 multi=6.0000 len=14541	47.56	14541	k127_6084780	VP_342	True	0.560747	0.15614	0.258804	0.68017	0.1821	0.178574	0.999992	0.401117	0.318119	2157.89	214.548	187.973	dsDNA	Podoviridae	D3112virus	lytic	Low-quality	24.39	AAI-based (high-confidence)	0	Genome-fragment	NA	NA	NA	NA	NA	NA	NA	NA	NA	NA	NA	NA
Malaspina_Vir_490	26	k127_6302472 flag=0 multi=12.4577 len=14535	31.68	14535	k127_6302472	VP_343	True	0.722915	0.678898	0.843557	0.789801	0.768488	0.767335	0.99996	0.552154	0.22308	3139.8	1309.24	1273.4	dsDNA	Podoviridae	Kpp25virus	lytic	Low-quality	14.27	HMM-based (lower-bound)	0	Genome-fragment	NA	NA	NA	NA	NA	NA	NA	NA	NA	NA	NA	NA
Malaspina_Vir_1120	16	k127_2065972 flag=1 multi=6.0000 len=14511	38.97	14511	k127_2065972	VP_344	True	0.150008	0.358515	0.535447	0.237919	0.252321	0.24743	0.999999	0.903191	0.748993	668.309	506.309	494.348	dsDNA	Myoviridae	P1virus	lytic	Low-quality	21.06	AAI-based (medium-confidence)	0	Genome-fragment	NA	mp-deep_mag-0134.fasta	111	0	0	Bacteria	Proteobacteria	Gammaproteobacteria	Pseudomonadales	Moraxellaceae	Acinetobacter	Acinetobacter sp000369565
Malaspina_Vir_5047	6	k127_12330889 flag=0 multi=10.5396 len=14503	42.83	14503	k127_12330889	VP_345	True	0.0823249	0.29912	0.462985	0.135776	0.357332	0.348487	1	0.831744	0.375946	406.096	406.046	398.495	dsDNA	Podoviridae	Vp5virus	lytic	Low-quality	22.53	HMM-based (lower-bound)	0	Genome-fragment	NA	NA	NA	NA	NA	NA	NA	NA	NA	NA	NA	NA
Malaspina_Vir_62	26	k127_1152793 flag=0 multi=50.9300 len=14411	45.13	14411	k127_1152793	VP_346	True	0.220019	0.0787598	0.14326	0.33617	0.0966369	0.0962497	0.998919	0.428101	0.322764	910.445	115.164	105.564	dsDNA	Siphoviridae	Bc431virus	lytic	Low-quality	32.83	HMM-based (lower-bound)	0	Genome-fragment	NA	NA	NA	NA	NA	NA	NA	NA	NA	NA	NA	NA
Malaspina_Vir_4046	17	k127_973402 flag=1 multi=8.9944 len=14348	52.45	14348	k127_973402	VP_347	True	0.00430324	NA	NA	NA	NA	NA	0.999994	NA	NA	42.5458	NA	NA	dsDNA	NA	NA	lysogenic	Low-quality	13.23	HMM-based (lower-bound)	0	Genome-fragment	NA	mp-deep_mag-0280.fasta	14253	0	0	Bacteria	Proteobacteria	Alphaproteobacteria	Rhodobacterales	Rhodobacteraceae	Tritonibacter	Tritonibacter mobile
Malaspina_Vir_752	19	k127_2489496 flag=0 multi=10.8450 len=14314	38.06	14314	k127_2489496	VP_348	True	0.343497	0.61846	0.808236	0.476423	0.751836	0.741493	0.999999	0.569097	0.619272	1318.83	1092.39	1086.25	dsDNA	Siphoviridae	Bc431virus	lysogenic	Low-quality	13.42	HMM-based (lower-bound)	0	Genome-fragment	NA	NA	NA	NA	NA	NA	NA	NA	NA	NA	NA	NA
Malaspina_Vir_4057	31	k127_5701605 flag=0 multi=25.9968 len=157431_fragment_1	27.47	14310	k127_5701605	VP_349	True	0.206855	0.140888	0.266427	0.319094	0.176051	0.17196	0.999984	0.787019	0.380006	865.741	195.414	193.844	dsDNA	Myoviridae	T4virus	lysogenic	Low-quality	5.87	HMM-based (lower-bound)	0	Genome-fragment	NA	NA	NA	NA	NA	NA	NA	NA	NA	NA	NA	NA
Malaspina_Vir_269	27	k127_4825083 flag=0 multi=16.3046 len=14289	59.09	14289	k127_4825083	VP_350	True	0.931405	0.479616	0.186915	0.959072	0.206185	0.204872	0.99995	0.942122	0.240994	7086.37	740.145	135.251	dsDNA	Siphoviridae	Sfi11virus	lytic	Low-quality	36.87	AAI-based (high-confidence)	0	Genome-fragment	NA	mp-deep_mag-0152.fasta	166	0	0	Bacteria	Proteobacteria	Gammaproteobacteria	Pseudomonadales	Halomonadaceae	Halomonas	Halomonas sp002366715
Malaspina_Vir_2526	15	k127_4288979 flag=0 multi=39.9449 len=14287	55.24	14287	k127_4288979	VP_351	True	0.0340196	0.0857854	0.040423	0.0675417	0.105853	0.104981	0.998966	0.635617	0.497526	214.956	124.1	38.9705	dsDNA	Siphoviridae	Cp220virus	lysogenic	Low-quality	16.04	HMM-based (lower-bound)	0	Genome-fragment	NA	NA	NA	NA	NA	NA	NA	NA	NA	NA	NA	NA
Malaspina_Vir_1595	10	k127_7245333 flag=0 multi=17.2729 len=14285	60.49	14285	k127_7245333	VP_352	True	0.0350887	0.159637	0.296866	0.0693208	0.1974	0.192176	1	0.818582	0.289861	220.354	218.865	219.324	dsDNA	Phycodnaviridae	Prasinovirus	lytic	Not-determined	NA	NA	0	Genome-fragment	no viral genes detected	NA	NA	NA	NA	NA	NA	NA	NA	NA	NA	NA
Malaspina_Vir_5899	17	k127_116517 flag=0 multi=17.0000 len=142985_fragment_3	70.72	14256	k127_116517	VP_353	True	0.897845	0.91918	0.828663	0.936754	0.922148	0.929171	0.999988	0.874955	0.282167	5738.63	3629.14	1190.17	dsDNA	Siphoviridae	P22virus	lysogenic	Low-quality	24.64	AAI-based (medium-confidence)	0	Genome-fragment	NA	mp-deep_mag-0562.fasta	45	0	0	Bacteria	Proteobacteria	Alphaproteobacteria	Rhodobacterales	Rhodobacteraceae	Mameliella	undef
Malaspina_Vir_98	30	k127_12938446 flag=1 multi=6.0000 len=14211	68.93	14211	k127_12938446	VP_354	True	0.15268	0.175546	0.301318	0.241807	NA	NA	0.999518	0.469919	0.250861	678.258	239.503	223.125	dsDNA	Siphoviridae	Prtbvirus	lysogenic	Low-quality	24.45	AAI-based (high-confidence)	17.42	Genome-fragment	NA	mp-deep_mag-0262.fasta	279	0	0	Bacteria	Proteobacteria	Alphaproteobacteria	Rhodobacterales	Rhodobacteraceae	Albimonas	undef
Malaspina_Vir_1523	10	k127_11096920 flag=1 multi=6.9957 len=14169	31.55	14169	k127_11096920	VP_355	True	0.211729	0.542953	0.361705	0.325482	NA	NA	1	0.954748	0.420494	882.353	882.298	281.656	dsDNA	Myoviridae	M12virus	lytic	Low-quality	7.91	AAI-based (medium-confidence)	0	Genome-fragment	NA	NA	NA	NA	NA	NA	NA	NA	NA	NA	NA	NA
Malaspina_Vir_5649	23	k127_628729 flag=0 multi=30.1517 len=14129	25.49	14129	k127_628729	VP_356	True	0.267455	0.589558	0.42875	0.393168	0.357125	0.326898	0.999995	0.541427	0.419882	1066.28	1003.76	357.399	dsDNA	Myoviridae	T5virus	lytic	Low-quality	8.49	HMM-based (lower-bound)	0	Genome-fragment	NA	mp-deep_mag-0512.fasta	22	1.64799e-17	5.22412e-15	Bacteria	Proteobacteria	Gammaproteobacteria	Pseudomonadales	Porticoccaceae	50-400-T64	undef
Malaspina_Vir_5938	27	k127_1342642 flag=0 multi=7.0000 len=14060	61.81	14060	k127_1342642	VP_357	True	0.871444	0.120425	0.223966	0.918461	0.566509	0.568156	0.999991	0.908804	0.837411	5053.53	168.979	161.416	dsDNA	Myoviridae	Spo1virus	lytic	Low-quality	32.35	HMM-based (lower-bound)	0	Genome-fragment	NA	NA	NA	NA	NA	NA	NA	NA	NA	NA	NA	NA
Malaspina_Vir_2231	13	k127_9481701 flag=0 multi=73.5874 len=14049	43.33	14049	k127_9481701	VP_358	True	0.974286	0.820288	0.816849	0.985979	0.894846	0.902868	0.999998	0.642433	0.330801	11481.9	2101.76	1128.05	dsDNA	Myoviridae	Rsl2virus	lytic	Low-quality	5.28	AAI-based (medium-confidence)	0	Genome-fragment	NA	NA	NA	NA	NA	NA	NA	NA	NA	NA	NA	NA
Malaspina_Vir_5061	16	k127_7355291 flag=1 multi=6.0000 len=13961	33.26	13961	k127_7355291	VP_359	True	NA	NA	NA	NA	NA	NA	NA	NA	NA	NA	NA	NA	NA	NA	NA	lytic	Not-determined	NA	NA	0	Genome-fragment	no viral genes detected	NA	NA	NA	NA	NA	NA	NA	NA	NA	NA	NA
Malaspina_Vir_5647	16	k127_7186715 flag=0 multi=106.9671 len=64509_fragment_1	67.58	13908	k127_7186715	VP_360	True	0.886841	0.915649	0.864804	0.931614	0.932994	0.939911	0.99999	0.820234	0.230739	5425.79	3526.44	1417.71	dsDNA	Siphoviridae	P22virus	lysogenic	Low-quality	22.14	AAI-based (medium-confidence)	0	Genome-fragment	NA	mp-deep_mag-0562.fasta	60	0	0	Bacteria	Proteobacteria	Alphaproteobacteria	Rhodobacterales	Rhodobacteraceae	Mameliella	undef
Malaspina_Vir_4110	16	k127_7853094 flag=1 multi=7.0000 len=13868	71.39	13868	k127_7853094	VP_361	True	0.497134	0.718659	0.80879	0.623335	0.608604	0.59292	0.999992	0.912291	0.331036	1876.53	1477.7	1088.42	dsDNA	Myoviridae	Bxz1virus	lytic	Low-quality	13.13	AAI-based (medium-confidence)	0	Genome-fragment	NA	NA	NA	NA	NA	NA	NA	NA	NA	NA	NA	NA
Malaspina_Vir_5229	19	k127_5499159 flag=1 multi=6.0000 len=13849	36.15	13849	k127_5499159	VP_362	True	0.463391	0.121183	0.231476	0.519721	0.151973	0.149438	0.999325	0.6543	0.403117	1738.11	170.014	167.011	dsDNA	Siphoviridae	P22virus	lytic	Low-quality	16.51	AAI-based (high-confidence)	0	Genome-fragment	NA	NA	NA	NA	NA	NA	NA	NA	NA	NA	NA	NA
Malaspina_Vir_3039	16	k127_5790385 flag=0 multi=30.0000 len=13841	41.04	13841	k127_5790385	VP_363	True	0.024833	0.116834	0.225767	0.0504898	0.145449	0.144054	0.9997	0.63206	0.54257	165.154	164.386	162.793	dsDNA	Myoviridae	T4virus	lytic	Low-quality	22.59	HMM-based (lower-bound)	0	Genome-fragment	NA	NA	NA	NA	NA	NA	NA	NA	NA	NA	NA	NA
Malaspina_Vir_5337	8	k127_11439241 flag=0 multi=5.9963 len=13805	39.94	13805	k127_11439241	VP_364	True	NA	NA	NA	NA	NA	NA	NA	NA	NA	NA	NA	NA	NA	NA	NA	lysogenic	Not-determined	NA	NA	0	Genome-fragment	no viral genes detected	mp-deep_mag-0036.fasta	72	0	0	Bacteria	Proteobacteria	Gammaproteobacteria	Enterobacterales	Alteromonadaceae	Alteromonas_A	undef
Malaspina_Vir_20	22	k127_6100943 flag=1 multi=9.0000 len=13761	33.97	13761	k127_6100943	VP_365	True	0.0884946	0.221614	0.355971	0.144879	0.375973	0.366064	0.999999	0.822535	0.527899	432.915	298.13	275.429	dsDNA	Myoviridae	Schizot4virus	lytic	Not-determined	NA	NA	0	Genome-fragment	no viral genes detected	NA	NA	NA	NA	NA	NA	NA	NA	NA	NA	NA
Malaspina_Vir_2132	24	k127_1276416 flag=0 multi=14.3067 len=13748	36.3	13748	k127_1276416	VP_366	True	0.94525	0.952495	0.947399	0.968475	0.910052	0.917636	0.99997	0.952266	0.584588	7966.87	4946.6	2739.53	dsDNA	Podoviridae	Vp5virus	lytic	Low-quality	41.6	AAI-based (high-confidence)	0	Genome-fragment	NA	NA	NA	NA	NA	NA	NA	NA	NA	NA	NA	NA
Malaspina_Vir_515	13	k127_6832377 flag=0 multi=7.0129 len=13722	47.14	13722	k127_6832377	VP_367	True	0.913987	0.594314	0.789182	0.947357	0.901054	0.908725	0.99992	0.973864	0.828311	6291.44	1017.92	1004.19	dsDNA	Siphoviridae	D3112virus	lytic	Low-quality	31.17	AAI-based (high-confidence)	0	Genome-fragment	NA	NA	NA	NA	NA	NA	NA	NA	NA	NA	NA	NA
Malaspina_Vir_3723	14	k127_2968547 flag=0 multi=7.7601 len=13664	38.32	13664	k127_2968547	VP_368	True	0.205911	0.417288	0.613502	0.317665	0.540579	0.536092	0.999989	0.59168	0.698279	862.322	615.638	619.095	dsDNA	Siphoviridae	Bc431virus	lysogenic	Low-quality	27.67	AAI-based (medium-confidence)	0	Genome-fragment	NA	NA	NA	NA	NA	NA	NA	NA	NA	NA	NA	NA
Malaspina_Vir_1062	28	k127_2478141 flag=0 multi=29.9570 len=13618	26.77	13618	k127_2478141	VP_369	True	0.486229	0.753278	0.831911	0.591304	0.799542	0.803087	0.999838	0.796843	0.781912	1830.55	1646.01	1205.37	dsDNA	Myoviridae	T4virus	lytic	Not-determined	NA	NA	0	Genome-fragment	no viral genes detected	NA	NA	NA	NA	NA	NA	NA	NA	NA	NA	NA
Malaspina_Vir_4308	14	k127_7039479 flag=0 multi=41.9695 len=13569	64.31	13569	k127_7039479	VP_370	True	NA	NA	NA	NA	NA	NA	NA	NA	NA	NA	NA	NA	NA	NA	NA	lytic	Not-determined	NA	NA	0	Genome-fragment	no viral genes detected	NA	NA	NA	NA	NA	NA	NA	NA	NA	NA	NA
Malaspina_Vir_3396	27	k127_9626251 flag=1 multi=6.0000 len=13502	61.79	13502	k127_9626251	VP_371	True	0.254108	0.44769	0.558913	0.377518	0.497902	0.533023	0.999879	0.848866	0.72542	1023.68	675.807	528.501	dsDNA	Siphoviridae	Phicbkvirus	lytic	Low-quality	3.48	HMM-based (lower-bound)	0	Genome-fragment	NA	NA	NA	NA	NA	NA	NA	NA	NA	NA	NA	NA
Malaspina_Vir_3547	12	k127_11017630 flag=1 multi=7.0000 len=13466	57.43	13466	k127_11017630	VP_372	True	0.551558	0.71751	NA	0.52168	NA	NA	0.999977	0.963016	NA	2114.41	1472.44	NA	dsDNA	Siphoviridae	NA	lytic	Low-quality	13.99	AAI-based (medium-confidence)	53.9	Genome-fragment	NA	NA	NA	NA	NA	NA	NA	NA	NA	NA	NA	NA
Malaspina_Vir_4007	16	k127_3937528 flag=0 multi=9.7654 len=13445	32.47	13445	k127_3937528	VP_373	True	0.28802	0.499693	0.711179	0.286073	0.478066	0.47633	0.999999	0.584276	0.531196	1134.64	782.442	781.965	dsDNA	Myoviridae	T4virus	lytic	Low-quality	6.56	HMM-based (lower-bound)	0	Genome-fragment	NA	NA	NA	NA	NA	NA	NA	NA	NA	NA	NA	NA
Malaspina_Vir_1690	15	k127_5201594 flag=1 multi=6.0000 len=13396	33.1	13396	k127_5201594	VP_374	True	0.00304632	0.0141284	0.0304963	0.00364182	0.0126356	0.0123028	1	0.67925	0.967266	33.7025	33.5477	33.0566	dsDNA	Siphoviridae	Bc431virus	lysogenic	Not-determined	NA	NA	0	Genome-fragment	no viral genes detected	NA	NA	NA	NA	NA	NA	NA	NA	NA	NA	NA
Malaspina_Vir_4857	19	k127_4983092 flag=0 multi=11.0000 len=13382	34.51	13382	k127_4983092	VP_375	True	0.707443	0.785625	0.906222	0.664389	0.869278	0.878707	0.999995	0.353841	0.283534	3020.81	1840.31	1832.85	dsDNA	Siphoviridae	T4virus	lytic	Low-quality	22.4	AAI-based (medium-confidence)	0	Genome-fragment	NA	NA	NA	NA	NA	NA	NA	NA	NA	NA	NA	NA
Malaspina_Vir_4495	16	k127_691925 flag=1 multi=7.0000 len=13377	34.61	13377	k127_691925	VP_376	True	0.200935	0.0497244	0.0979717	0.310803	NA	NA	0.999999	0.589332	0.295026	844.81	79.7921	75.4264	dsDNA	Podoviridae	F116virus	lytic	Low-quality	7.65	HMM-based (lower-bound)	0	Genome-fragment	NA	NA	NA	NA	NA	NA	NA	NA	NA	NA	NA	NA
Malaspina_Vir_3096	16	k127_11205250 flag=0 multi=11.5639 len=13315	28.13	13315	k127_11205250	VP_377	True	0.00807261	0.0396487	NA	0.0309278	0.0377391	0.0367307	1	0.722804	NA	67.5966	67.4527	NA	dsDNA	Siphoviridae	NA	lytic	Low-quality	7.64	HMM-based (lower-bound)	0	Genome-fragment	NA	NA	NA	NA	NA	NA	NA	NA	NA	NA	NA	NA
Malaspina_Vir_6397	19	k127_10074824 flag=0 multi=7.3810 len=13277	31.38	13277	k127_10074824	VP_378	True	0.388019	0.550225	0.756707	0.519711	0.675019	0.650771	1	0.85857	0.814168	1466.05	899.593	890.5	dsDNA	Myoviridae	T4virus	lytic	Low-quality	7.16	AAI-based (medium-confidence)	0	Genome-fragment	NA	NA	NA	NA	NA	NA	NA	NA	NA	NA	NA	NA
Malaspina_Vir_1007	6	k127_964430 flag=1 multi=6.0000 len=13254	51.15	13254	k127_964430	VP_379	True	0.0146445	0.072431	0.145021	0.0303453	0.0892772	0.0885249	1	0.728444	0.661735	107.627	107.531	106.845	dsDNA	Podoviridae	P68virus	lytic	Not-determined	NA	NA	0	Genome-fragment	no viral genes detected	mp-deep_mag-0330.fasta	27	0	0	Bacteria	Proteobacteria	Gammaproteobacteria	Pseudomonadales	Cellvibrionaceae	Marinagarivorans	undef
Malaspina_Vir_1173	10	k127_1677748 flag=1 multi=6.0000 len=13248	24.67	13248	k127_1677748	VP_380	True	0.00718141	0.0364882	0.0920399	0.0166857	0.0683413	0.0686057	0.999728	0.577756	0.212184	62.0072	63.5673	71.6377	dsDNA	Phycodnaviridae	Hokovirus	lytic	Low-quality	1.08	HMM-based (lower-bound)	0	Genome-fragment	NA	NA	NA	NA	NA	NA	NA	NA	NA	NA	NA	NA
Malaspina_Vir_531	20	k127_4307841 flag=0 multi=7.3263 len=13242	32.68	13242	k127_4307841	VP_381	True	0.38025	0.129173	0.292661	0.529205	0.826754	0.832839	0.999999	0.84364	0.430255	1439.92	180.341	215.749	dsDNA	Myoviridae	Phikzvirus	lytic	Low-quality	7.8	HMM-based (lower-bound)	0	Genome-fragment	NA	NA	NA	NA	NA	NA	NA	NA	NA	NA	NA	NA
Malaspina_Vir_5534	22	k127_4038645 flag=0 multi=9.7567 len=13193	44.64	13193	k127_4038645	VP_382	True	NA	NA	NA	NA	NA	NA	NA	NA	NA	NA	NA	NA	NA	NA	NA	lytic	Low-quality	16.31	AAI-based (high-confidence)	0	Genome-fragment	NA	NA	NA	NA	NA	NA	NA	NA	NA	NA	NA	NA
Malaspina_Vir_6483	7	k127_4002589 flag=1 multi=6.0000 len=13136	40.16	13136	k127_4002589	VP_383	True	0.288618	0.631781	0.801043	0.418425	0.500859	0.421296	1	0.929586	0.622064	1136.8	1136.62	1054.36	dsDNA	Myoviridae	T4virus	lytic	Low-quality	6.84	HMM-based (lower-bound)	0	Genome-fragment	NA	NA	NA	NA	NA	NA	NA	NA	NA	NA	NA	NA
Malaspina_Vir_2128	5	k127_4029545 flag=0 multi=8.9341 len=13122	31.25	13122	k127_4029545	VP_384	True	0.569957	0.797382	0.912324	0.688176	0.899831	0.245319	1	0.988222	0.922538	2202.04	1920.21	1917.74	dsDNA	Myoviridae	T4virus	lytic	Low-quality	3.81	AAI-based (high-confidence)	0	Genome-fragment	NA	NA	NA	NA	NA	NA	NA	NA	NA	NA	NA	NA
Malaspina_Vir_3149	16	k127_7218646 flag=0 multi=13.8989 len=13119	32.83	13119	k127_7218646	VP_385	True	0.362802	0.611318	0.800731	0.413356	0.736064	0.717395	0.999955	0.766211	0.316103	1381.3	1069.55	1052.85	dsDNA	Myoviridae	M12virus	lytic	Low-quality	7	AAI-based (medium-confidence)	0	Genome-fragment	NA	NA	NA	NA	NA	NA	NA	NA	NA	NA	NA	NA
Malaspina_Vir_2355	28	k127_9696362 flag=0 multi=10.0000 len=13104	40.15	13104	k127_9696362	VP_386	True	0.512636	0.634451	0.782975	0.637979	0.826629	0.832468	0.999994	0.545324	0.0964753	1942.5	1145.65	979.076	dsDNA	Siphoviridae	Phifelvirus	lytic	Low-quality	13.58	HMM-based (lower-bound)	0	Genome-fragment	NA	NA	NA	NA	NA	NA	NA	NA	NA	NA	NA	NA
Malaspina_Vir_5745	12	k127_4484493 flag=0 multi=48.9259 len=13086	41.16	13086	k127_4484493	VP_387	True	0.0121657	0.010588	0.0223605	0.0243246	0.00838827	0.007959	0.999999	0.473123	0.723515	92.7168	28.0566	27.9939	dsDNA	Siphoviridae	Cp51virus	lytic	Not-determined	NA	NA	0	Genome-fragment	no viral genes detected	NA	NA	NA	NA	NA	NA	NA	NA	NA	NA	NA
Malaspina_Vir_6204	16	k127_9246282 flag=0 multi=11.0000 len=48063_fragment_1	67.48	13082	k127_9246282	VP_388	True	0.854928	0.878535	0.432759	0.911812	0.88265	0.891044	0.999989	0.937701	0.238449	4719.93	2777.05	362.436	dsDNA	Siphoviridae	Lambdavirus	lysogenic	Low-quality	24.54	AAI-based (medium-confidence)	0	Genome-fragment	NA	mp-deep_mag-0509.fasta	28	0	0	Bacteria	Proteobacteria	Alphaproteobacteria	Rhodobacterales	Rhodobacteraceae	Salipiger	Salipiger thiooxidans
Malaspina_Vir_3705	20	k127_7297366 flag=0 multi=20.8220 len=13079	40.23	13079	k127_7297366	VP_389	True	0.97716	0.988701	0.991242	0.987725	0.995536	0.995884	0.999851	0.51925	0.796077	12154.6	10089.7	9566.66	dsDNA	Siphoviridae	Lambdavirus	lytic	Low-quality	21.94	AAI-based (high-confidence)	0	Genome-fragment	NA	NA	NA	NA	NA	NA	NA	NA	NA	NA	NA	NA
Malaspina_Vir_6537	8	k127_11809307 flag=0 multi=6.8948 len=13066	34.35	13066	k127_11809307	VP_390	True	0.260511	0.554348	0.762107	0.385515	0.0753963	0.0753958	1	0.989061	0.92145	1044.05	909.987	908.124	dsDNA	Myoviridae	T4virus	lytic	Low-quality	7.05	AAI-based (medium-confidence)	0	Genome-fragment	NA	NA	NA	NA	NA	NA	NA	NA	NA	NA	NA	NA
Malaspina_Vir_2973	24	k127_7090005 flag=1 multi=7.0000 len=13026	36.94	13026	k127_7090005	VP_391	True	0.26831	NA	NA	NA	NA	NA	0.999729	NA	NA	1069.1	NA	NA	dsDNA	NA	NA	lytic	Low-quality	5.66	AAI-based (medium-confidence)	0	Genome-fragment	NA	NA	NA	NA	NA	NA	NA	NA	NA	NA	NA	NA
Malaspina_Vir_2809	14	k127_3930470 flag=1 multi=6.0000 len=13016	55.94	13016	k127_3930470	VP_392	True	0.0849046	0.304942	0.457343	0.140362	0.284009	0.279567	1	0.74835	0.175211	417.531	415.473	391.804	dsDNA	Myoviridae	Vi1virus	lytic	Not-determined	NA	NA	0	Genome-fragment	no viral genes detected	NA	NA	NA	NA	NA	NA	NA	NA	NA	NA	NA
Malaspina_Vir_21	10	k127_11341697 flag=1 multi=6.0000 len=12974	61.62	12974	k127_11341697	VP_393	True	0.0652366	NA	NA	0.111488	NA	NA	0.999967	NA	NA	341.827	NA	NA	dsDNA	NA	NA	lytic	Low-quality	0.88	HMM-based (lower-bound)	96.25	Genome-fragment	NA	NA	NA	NA	NA	NA	NA	NA	NA	NA	NA	NA
Malaspina_Vir_5032	16	k127_3212979 flag=1 multi=6.0000 len=26342_fragment_1	63.54	12966	k127_3212979	VP_394	True	0.838803	0.852324	0.816047	0.895121	0.88529	0.893486	0.999989	0.849074	0.271896	4447.33	2420.27	1124.25	dsDNA	Siphoviridae	P22virus	lysogenic	Low-quality	20.86	AAI-based (medium-confidence)	0	Genome-fragment	NA	NA	NA	NA	NA	NA	NA	NA	NA	NA	NA	NA
Malaspina_Vir_5409	10	k127_12344220 flag=0 multi=33.5874 len=12961	30.85	12961	k127_12344220	VP_395	True	0.717826	0.897347	0.872502	0.805692	0.907754	0.9155	0.999997	0.920553	0.468757	3099.35	3099	1478.86	dsDNA	Myoviridae	T4virus	lytic	Low-quality	7.21	AAI-based (medium-confidence)	0	Genome-fragment	NA	NA	NA	NA	NA	NA	NA	NA	NA	NA	NA	NA
Malaspina_Vir_5841	16	k127_9191210 flag=0 multi=21.0262 len=22059_fragment_1	45.49	12941	k127_9191210	VP_396	True	0.862682	0.944305	0.84073	0.912401	0.814691	0.818864	0.999992	0.97097	0.786808	4869.93	4531.98	1255.75	dsDNA	Podoviridae	Vp5virus	lysogenic	Low-quality	26.3	HMM-based (lower-bound)	0	Genome-fragment	NA	NA	NA	NA	NA	NA	NA	NA	NA	NA	NA	NA
Malaspina_Vir_6252	17	k127_4003751 flag=1 multi=11.6139 len=12941	42.32	12941	k127_4003751	VP_397	True	0.624567	0.80281	0.854321	0.642284	0.756969	0.708167	0.999998	0.773629	0.370146	2485.68	1959.51	1341.65	dsDNA	Podoviridae	Bcep22virus	lytic	Low-quality	20.33	AAI-based (medium-confidence)	0	Genome-fragment	NA	NA	NA	NA	NA	NA	NA	NA	NA	NA	NA	NA
Malaspina_Vir_3454	27	k127_5711139 flag=0 multi=12.0080 len=12931	39.87	12931	k127_5711139	VP_398	True	0.652135	0.781673	0.877144	0.755207	0.865604	0.875469	1	0.535286	0.191086	2646.41	1813.64	1518.85	dsDNA	Myoviridae	M12virus	lytic	Low-quality	5.89	HMM-based (lower-bound)	0	Genome-fragment	NA	NA	NA	NA	NA	NA	NA	NA	NA	NA	NA	NA
Malaspina_Vir_4350	26	k127_3548533 flag=0 multi=6.0000 len=12926	40.53	12926	k127_3548533	VP_399	True	0.617295	0.672041	0.786661	0.727697	0.355082	0.349847	0.99992	0.64662	0.427523	2445.76	1282.02	994.552	dsDNA	Myoviridae	T4virus	lytic	Low-quality	17.76	AAI-based (high-confidence)	0	Genome-fragment	NA	NA	NA	NA	NA	NA	NA	NA	NA	NA	NA	NA
Malaspina_Vir_1329	16	k127_261838 flag=0 multi=14.0133 len=417404_fragment_5	64.37	12905	k127_261838	VP_400	True	0.835685	0.870494	0.826241	0.892854	0.886889	0.895149	0.99999	0.853362	0.273896	4396.91	2657.28	1177.02	dsDNA	Siphoviridae	P22virus	lysogenic	Low-quality	20.54	AAI-based (medium-confidence)	0	Genome-fragment	NA	NA	NA	NA	NA	NA	NA	NA	NA	NA	NA	NA
Malaspina_Vir_967	16	k127_5578391 flag=0 multi=17.9733 len=12843	42.54	12843	k127_5578391	VP_401	True	0.818233	0.425823	NA	0.880128	0.529199	0.520135	0.999923	0.978333	NA	4143.24	632.186	NA	dsDNA	Siphoviridae	NA	lytic	Low-quality	33.31	AAI-based (medium-confidence)	0	Genome-fragment	NA	NA	NA	NA	NA	NA	NA	NA	NA	NA	NA	NA
Malaspina_Vir_5978	13	k127_10467151 flag=1 multi=7.0000 len=12812	30.32	12812	k127_10467151	VP_402	True	0.400821	0.188576	0.334677	0.239391	0.550872	0.543535	0.999983	0.892921	0.685953	1509.81	255.27	254.486	dsDNA	Phycodnaviridae	Prymnesiovirus	lytic	Low-quality	1.22	HMM-based (lower-bound)	0	Genome-fragment	NA	NA	NA	NA	NA	NA	NA	NA	NA	NA	NA	NA
Malaspina_Vir_1683	28	k127_264908 flag=1 multi=15.0000 len=12796	44.19	12796	k127_264908	VP_403	True	0.872605	0.849717	0.930863	0.919294	0.90832	0.736295	0.999983	0.679177	0.514605	5079.84	2391.89	2260.2	dsDNA	Siphoviridae	Chivirus	lytic	Low-quality	27.52	AAI-based (high-confidence)	0	Genome-fragment	NA	mp-deep_mag-0060.fasta	12531	0	0	Bacteria	Bacteroidota	Bacteroidia	Flavobacteriales	Flavobacteriaceae	Mesoflavibacter	Mesoflavibacter sp003008475
Malaspina_Vir_5039	17	k127_2459615 flag=0 multi=24.9811 len=12796	47.77	12796	k127_2459615	VP_404	True	NA	NA	NA	NA	NA	NA	NA	NA	NA	NA	NA	NA	NA	NA	NA	lytic	Not-determined	NA	NA	0	Genome-fragment	no viral genes detected	NA	NA	NA	NA	NA	NA	NA	NA	NA	NA	NA
Malaspina_Vir_2472	20	k127_6228215 flag=0 multi=46.9637 len=12793	59.13	12793	k127_6228215	VP_405	True	0.847535	0.842022	0.823114	0.89577	0.250094	0.244758	0.999984	0.948148	0.887837	4590.76	2311.09	1160.07	dsDNA	Siphoviridae	Lambdavirus	lytic	Low-quality	30.16	AAI-based (medium-confidence)	0	Genome-fragment	NA	NA	NA	NA	NA	NA	NA	NA	NA	NA	NA	NA
Malaspina_Vir_6013	15	k127_4264479 flag=0 multi=14.2881 len=17778_fragment_1	69.3	12790	k127_4264479	VP_406	True	0.760547	0.818453	0.454224	0.837709	0.819865	0.8248	0.999989	0.934329	0.238449	3471.36	2086.3	387.964	dsDNA	Siphoviridae	Lambdavirus	lysogenic	Low-quality	17.68	AAI-based (medium-confidence)	26.79	Genome-fragment	NA	mp-deep_mag-0405.fasta	33	0	0	Bacteria	Proteobacteria	Alphaproteobacteria	Caulobacterales	Caulobacteraceae	Brevundimonas	Brevundimonas sp001310255
Malaspina_Vir_2246	22	k127_2414087 flag=0 multi=22.9825 len=12724	36.48	12724	k127_2414087	VP_407	True	0.811924	0.87426	0.945284	0.875594	0.927808	0.93522	1	0.826515	0.46754	4056.57	2711.95	2663.47	dsDNA	Myoviridae	T4virus	lytic	Low-quality	11.58	AAI-based (medium-confidence)	0	Genome-fragment	NA	NA	NA	NA	NA	NA	NA	NA	NA	NA	NA	NA
Malaspina_Vir_3733	14	k127_12421360 flag=0 multi=42.9332 len=12696	53.82	12696	k127_12421360	VP_408	True	NA	NA	NA	NA	NA	NA	NA	NA	NA	NA	NA	NA	NA	NA	NA	lysogenic	Not-determined	NA	NA	0	Genome-fragment	no viral genes detected	mp-deep_mag-0280.fasta	338	0	0	Bacteria	Proteobacteria	Alphaproteobacteria	Rhodobacterales	Rhodobacteraceae	Tritonibacter	Tritonibacter mobile
Malaspina_Vir_3864	14	k127_1966977 flag=0 multi=6.9952 len=12691	38.85	12691	k127_1966977	VP_409	True	0.67734	0.760062	NA	0.775027	NA	NA	0.999717	0.953237	NA	2805.05	1682.03	NA	dsDNA	Siphoviridae	NA	lytic	Low-quality	31.8	AAI-based (medium-confidence)	0	Genome-fragment	NA	mp-deep_mag-0023.fasta	58	0	0	Bacteria	Proteobacteria	Gammaproteobacteria	Enterobacterales	Alteromonadaceae	Pseudoalteromonas	Pseudoalteromonas arabiensis
Malaspina_Vir_5594	15	k127_3914691 flag=0 multi=4.9968 len=12640	47.79	12640	k127_3914691	VP_410	True	0.253708	0.580171	0.513175	0.268813	0.750658	0.763234	0.999999	0.397396	0.309863	1022.32	977.276	461.904	dsDNA	Myoviridae	Phaeovirus	lytic	Low-quality	13.34	HMM-based (lower-bound)	0	Genome-fragment	NA	NA	NA	NA	NA	NA	NA	NA	NA	NA	NA	NA
Malaspina_Vir_1953	12	k127_9694146 flag=0 multi=6.9952 len=12624	45.86	12624	k127_9694146	VP_411	True	0.187475	0.506386	0.717521	0.29249	0.631574	0.607762	1	0.939963	0.743042	797.386	797.38	791.28	dsDNA	Siphoviridae	Sitaravirus	lytic	Low-quality	10.19	HMM-based (lower-bound)	0	Genome-fragment	NA	NA	NA	NA	NA	NA	NA	NA	NA	NA	NA	NA
Malaspina_Vir_4364	30	k127_8048631 flag=0 multi=8.6630 len=12607	34.28	12607	k127_8048631	VP_412	True	0.535279	0.603833	0.673371	0.612332	0.718719	0.702878	0.999965	0.422871	0.107842	2040.76	1046.8	729.407	dsDNA	Myoviridae	Jenstvirus	lytic	Low-quality	7.49	HMM-based (lower-bound)	0	Genome-fragment	NA	NA	NA	NA	NA	NA	NA	NA	NA	NA	NA	NA
Malaspina_Vir_1402	14	k127_1498914 flag=1 multi=5.0000 len=12605	37.36	12605	k127_1498914	VP_413	True	0.115432	NA	NA	0.16292	0.409394	0.399217	0.999999	NA	NA	540.684	NA	NA	dsDNA	NA	NA	lytic	Low-quality	1.02	HMM-based (lower-bound)	0	Genome-fragment	NA	NA	NA	NA	NA	NA	NA	NA	NA	NA	NA	NA
Malaspina_Vir_5106	19	k127_11644408 flag=1 multi=6.2639 len=12597	32.54	12597	k127_11644408	VP_414	True	0.132003	0.336978	0.453643	0.212845	0.369023	0.390314	0.999992	0.476749	0.126553	602.007	469.861	387.423	dsDNA	Myoviridae	Slashvirus	lytic	Low-quality	6.75	AAI-based (medium-confidence)	0	Genome-fragment	NA	NA	NA	NA	NA	NA	NA	NA	NA	NA	NA	NA
Malaspina_Vir_1700	16	k127_12365546 flag=0 multi=29.9534 len=12583	22.46	12583	k127_12365546	VP_415	True	0.0191397	0.0923381	0.165946	0.0394522	0.114131	0.111823	1	0.866541	0.331116	132.812	132.322	120.728	dsDNA	Myoviridae	T4virus	lytic	Low-quality	16.72	HMM-based (lower-bound)	0	Genome-fragment	NA	NA	NA	NA	NA	NA	NA	NA	NA	NA	NA	NA
Malaspina_Vir_6186	19	k127_5683427 flag=0 multi=36.9667 len=21758_fragment_1	36.44	12583	k127_5683427	VP_416	True	0.0166006	0.116167	0.207113	0.0532681	0.18443	0.224385	1	0.544328	0.961416	118.878	163.43	149.321	dsDNA	Siphoviridae	Bc431virus	lysogenic	Not-determined	NA	NA	0	Genome-fragment	no viral genes detected	NA	NA	NA	NA	NA	NA	NA	NA	NA	NA	NA
Malaspina_Vir_2951	8	k127_967328 flag=0 multi=7.9888 len=12576	55.42	12576	k127_967328	VP_417	True	0.170524	0.00619328	0.0120178	0.26682	0.101418	0.100325	0.999991	0.978183	0.941427	739.392	20.693	20.6866	dsDNA	Myoviridae	T4virus	lytic	Low-quality	19.52	AAI-based (medium-confidence)	0	Genome-fragment	NA	mp-deep_mag-0002.fasta	103	0	0	Bacteria	Proteobacteria	Gammaproteobacteria	Pseudomonadales	Alcanivoracaceae	Alcanivorax	Alcanivorax sp900107995
Malaspina_Vir_1819	17	k127_6588122 flag=1 multi=8.0000 len=12508	38.27	12508	k127_6588122	VP_418	True	0.585813	0.629524	0.811146	0.701802	0.690006	0.666693	0.999966	0.648685	0.637717	2280.5	1128.82	1099.39	dsDNA	Myoviridae	P1virus	lytic	Low-quality	16.5	AAI-based (medium-confidence)	0	Genome-fragment	NA	NA	NA	NA	NA	NA	NA	NA	NA	NA	NA	NA
Malaspina_Vir_1475	14	k127_1983685 flag=1 multi=6.0000 len=12460	66.29	12460	k127_1983685	VP_419	True	0.660925	0.873475	0.78503	0.76239	0.710198	0.686441	0.999982	0.96062	0.647017	2701.01	2700.84	987.267	dsDNA	Podoviridae	Vp5virus	lytic	Low-quality	32.04	AAI-based (medium-confidence)	0	Genome-fragment	NA	NA	NA	NA	NA	NA	NA	NA	NA	NA	NA	NA
Malaspina_Vir_3664	11	k127_4210686 flag=0 multi=45.6879 len=12420	42.48	12420	k127_4210686	VP_420	True	0.288569	NA	NA	0.418384	0.753965	0.742896	0.999998	NA	NA	1136.62	NA	NA	dsDNA	NA	NA	lysogenic	Low-quality	7.62	HMM-based (lower-bound)	0	Genome-fragment	NA	mp-deep_mag-0209.fasta	329	0	0	Bacteria	Bacteroidota	Bacteroidia	Flavobacteriales	Flavobacteriaceae	Leeuwenhoekiella	Leeuwenhoekiella marinoflava
Malaspina_Vir_2422	13	k127_10695405 flag=1 multi=5.0000 len=12404	41.97	12404	k127_10695405	VP_421	True	0.364531	0.50534	0.710986	0.496774	0.683943	0.659626	0.999995	0.873674	0.494404	1387.34	795.03	781.742	dsDNA	Siphoviridae	P12002virus	lytic	Low-quality	26.52	HMM-based (lower-bound)	0	Genome-fragment	NA	NA	NA	NA	NA	NA	NA	NA	NA	NA	NA	NA
Malaspina_Vir_163	12	k127_4536967 flag=0 multi=27.7678 len=117681_fragment_2	63.98	12396	k127_4536967	VP_422	True	0.106241	0.358312	NA	0.17563	NA	NA	0.999939	0.946455	NA	506.04	505.931	NA	dsDNA	Podoviridae	NA	lysogenic	Low-quality	19.44	HMM-based (lower-bound)	0	Genome-fragment	NA	NA	NA	NA	NA	NA	NA	NA	NA	NA	NA	NA
Malaspina_Vir_294	8	k127_4585565 flag=0 multi=6.2897 len=12377	58.05	12377	k127_4585565	VP_423	True	0.0174133	0.0854512	NA	0.0362224	NA	NA	0.999986	0.569309	NA	123.748	123.643	NA	dsDNA	Siphoviridae	NA	lytic	Not-determined	NA	NA	0	Genome-fragment	no viral genes detected	NA	NA	NA	NA	NA	NA	NA	NA	NA	NA	NA
Malaspina_Vir_5221	15	k127_169197 flag=0 multi=26.9990 len=251225_fragment_1	68.09	12336	k127_169197	VP_424	True	0.856101	0.884506	0.491994	0.907594	0.861236	0.870672	0.999989	0.938427	0.238449	4742.59	2867.17	433.038	dsDNA	Siphoviridae	Lambdavirus	lysogenic	Low-quality	19.64	AAI-based (medium-confidence)	12.29	Genome-fragment	NA	mp-deep_mag-0367.fasta	39	0	0	Bacteria	Proteobacteria	Alphaproteobacteria	Rhodobacterales	Rhodobacteraceae	Puniceibacterium	undef
Malaspina_Vir_1910	14	k127_6777345 flag=1 multi=5.4073 len=12328	36.06	12328	k127_6777345	VP_425	True	0.271271	0.614352	0.806049	0.39842	0.738769	0.719826	1	0.925451	0.844694	1078.83	1078.78	1075.56	dsDNA	Myoviridae	T4virus	lytic	Low-quality	6.7	AAI-based (medium-confidence)	0	Genome-fragment	NA	NA	NA	NA	NA	NA	NA	NA	NA	NA	NA	NA
Malaspina_Vir_910	7	k127_2973563 flag=1 multi=6.0000 len=12320	61.53	12320	k127_2973563	VP_426	True	0.0157052	0.0774452	NA	0.0327211	0.0953629	0.0945408	1	0.999184	NA	113.855	113.577	NA	dsDNA	Siphoviridae	NA	lytic	Low-quality	4.21	HMM-based (lower-bound)	75.45	Genome-fragment	NA	NA	NA	NA	NA	NA	NA	NA	NA	NA	NA	NA
Malaspina_Vir_6049	5	k127_6142964 flag=1 multi=6.0000 len=12317	57.42	12317	k127_6142964	VP_427	True	0.293121	NA	NA	0.423464	NA	NA	0.999961	NA	NA	1152.17	NA	NA	dsDNA	NA	NA	lytic	Low-quality	12.29	HMM-based (lower-bound)	0	Genome-fragment	NA	NA	NA	NA	NA	NA	NA	NA	NA	NA	NA	NA
Malaspina_Vir_3900	22	k127_2511728 flag=1 multi=6.1644 len=12303	31.12	12303	k127_2511728	VP_428	True	0.9263	0.91805	0.955387	0.955642	0.966768	0.969762	1	0.802107	0.428767	6819.36	3594.53	3093.92	dsDNA	Myoviridae	M12virus	lytic	Low-quality	17.09	AAI-based (medium-confidence)	0	Genome-fragment	NA	NA	NA	NA	NA	NA	NA	NA	NA	NA	NA	NA
Malaspina_Vir_812	15	k127_1207679 flag=1 multi=5.0000 len=12259	61.7	12259	k127_1207679	VP_429	True	0.182477	0.120146	0.230526	0.284677	0.150451	0.148055	0.999988	0.429741	0.184945	779.602	168.6	166.285	dsDNA	Myoviridae	T4virus	lytic	Low-quality	11.74	HMM-based (lower-bound)	0	Genome-fragment	NA	NA	NA	NA	NA	NA	NA	NA	NA	NA	NA	NA
Malaspina_Vir_1382	8	k127_3448494 flag=0 multi=72.2200 len=12254	40.88	12254	k127_3448494	VP_430	True	0.0172354	NA	NA	0.0361025	0.0869828	0.0940572	0.983209	NA	NA	122.726	NA	NA	dsDNA	NA	NA	lytic	Not-determined	NA	NA	0	Genome-fragment	no viral genes detected	mp-deep_mag-0289.fasta	90	0	0	Bacteria	Proteobacteria	Gammaproteobacteria	Enterobacterales	Alteromonadaceae	Alteromonas	Alteromonas mediterranea
Malaspina_Vir_5451	22	k127_12676563 flag=1 multi=6.0000 len=12235	66.89	12235	k127_12676563	VP_431	True	0.485428	0.177176	NA	0.611721	0.851651	0.860824	1	0.949281	NA	1827.36	241.497	NA	dsDNA	Myoviridae	NA	lytic	Low-quality	11.51	HMM-based (lower-bound)	0	Genome-fragment	NA	NA	NA	NA	NA	NA	NA	NA	NA	NA	NA	NA
Malaspina_Vir_4801	24	k127_2299536 flag=1 multi=9.0000 len=12231	31.11	12231	k127_2299536	VP_432	True	0.457077	0.764625	0.878125	0.584154	0.499229	0.490411	1	0.515443	0.42838	1713.53	1707.4	1527.49	dsDNA	Siphoviridae	T5virus	lytic	Low-quality	9.96	HMM-based (lower-bound)	0	Genome-fragment	NA	NA	NA	NA	NA	NA	NA	NA	NA	NA	NA	NA
Malaspina_Vir_1489	9	k127_607374 flag=0 multi=8.9974 len=12227	22.19	12227	k127_607374	VP_433	True	0.372863	0.63185	0.634091	0.452447	0.772629	0.773403	0.999993	0.358115	0.57119	1415.48	1136.82	657.74	dsDNA	Lavidaviridae	Sputnikvirus	lytic	Low-quality	1.26	HMM-based (lower-bound)	0	Genome-fragment	NA	NA	NA	NA	NA	NA	NA	NA	NA	NA	NA	NA
Malaspina_Vir_3765	22	k127_3669252 flag=0 multi=27.9553 len=12218	37.69	12218	k127_3669252	VP_434	True	0.043684	0.118839	0.230619	0.0811476	0.228277	0.222915	0.999995	0.769691	0.941292	256.862	166.886	166.366	dsDNA	Podoviridae	Cba41virus	lytic	Not-determined	NA	NA	0	Genome-fragment	no viral genes detected	mp-deep_mag-0457.fasta	26	5.42101e-20	1.71846e-17	Bacteria	Proteobacteria	Gammaproteobacteria	Ga0077536	Ga0077536	undef	undef
Malaspina_Vir_5822	19	k127_275211 flag=0 multi=11.9817 len=12151	70.37	12151	k127_275211	VP_435	True	0.0564676	0.227186	NA	0.0990568	NA	NA	1	0.992033	NA	306.875	305.137	NA	dsDNA	Siphoviridae	NA	lytic	Low-quality	22.77	HMM-based (lower-bound)	0	Genome-fragment	NA	mp-deep_mag-0127.fasta	226	0	0	Bacteria	Actinobacteriota	Actinobacteria	Mycobacteriales	Pseudonocardiaceae	Pseudonocardia	Pseudonocardia alni
Malaspina_Vir_2023	10	k127_12726694 flag=1 multi=6.0000 len=12147	36.62	12147	k127_12726694	VP_436	True	0.0136019	0.0488464	0.102845	0.0343013	0.0998904	0.0861546	1	0.638103	0.638103	101.595	78.6893	78.6893	dsDNA	Podoviridae	Cba41virus	lytic	Low-quality	15.23	HMM-based (lower-bound)	0	Genome-fragment	NA	NA	NA	NA	NA	NA	NA	NA	NA	NA	NA	NA
Malaspina_Vir_5872	17	k127_11398987 flag=1 multi=7.0000 len=12141	62.22	12141	k127_11398987	VP_437	True	0.460371	0.31343	0.46339	0.587513	0.740141	0.722049	0.999988	0.579554	0.721847	1726.57	429.685	399.009	dsDNA	Myoviridae	M12virus	lytic	Low-quality	9.3	HMM-based (lower-bound)	21.42	Genome-fragment	NA	mp-deep_mag-0280.fasta	88	0	0	Bacteria	Proteobacteria	Alphaproteobacteria	Rhodobacterales	Rhodobacteraceae	Tritonibacter	Tritonibacter mobile
Malaspina_Vir_2118	10	k127_10687728 flag=0 multi=10.0000 len=12095	57.11	12095	k127_10687728	VP_438	True	NA	NA	NA	NA	NA	NA	NA	NA	NA	NA	NA	NA	NA	NA	NA	lytic	Not-determined	NA	NA	0	Genome-fragment	no viral genes detected	mp-deep_mag-0285.fasta	48	0	0	Bacteria	Latescibacterota	UBA2968	UBA8231	UBA8231	GCA-2725915	undef
Malaspina_Vir_3897	24	k127_9970657 flag=1 multi=7.0000 len=12089	58.59	12089	k127_9970657	VP_439	True	0.177546	NA	NA	0.511471	NA	NA	0.998302	NA	NA	762.051	NA	NA	dsDNA	NA	NA	lytic	Low-quality	42.57	HMM-based (lower-bound)	0	Genome-fragment	NA	NA	NA	NA	NA	NA	NA	NA	NA	NA	NA	NA
Malaspina_Vir_3087	15	k127_9252933 flag=1 multi=5.0000 len=12086	40.26	12086	k127_9252933	VP_440	True	0.890258	0.941945	0.972813	0.931625	0.855602	0.865018	0.999946	0.894277	0.655739	5516.06	4418.47	4406.75	dsDNA	Podoviridae	P22virus	lytic	Low-quality	34.5	AAI-based (medium-confidence)	0	Genome-fragment	NA	NA	NA	NA	NA	NA	NA	NA	NA	NA	NA	NA
Malaspina_Vir_4321	18	k127_2037341 flag=0 multi=13.9968 len=40469_fragment_1	41.05	12066	k127_2037341	VP_441	True	NA	NA	NA	NA	NA	NA	NA	NA	NA	NA	NA	NA	NA	NA	NA	lysogenic	Not-determined	NA	NA	0	Genome-fragment	no viral genes detected	NA	NA	NA	NA	NA	NA	NA	NA	NA	NA	NA
Malaspina_Vir_2537	19	k127_538571 flag=0 multi=6.9421 len=12053	47.67	12053	k127_538571	VP_442	True	0.742337	0.410068	NA	0.824295	NA	NA	0.999988	0.858992	NA	3303.8	601.876	NA	dsDNA	Siphoviridae	NA	lysogenic	Low-quality	31.03	AAI-based (medium-confidence)	0	Genome-fragment	NA	mp-deep_mag-0334.fasta	102	0	0	Bacteria	Proteobacteria	Alphaproteobacteria	Micavibrionales	Micavibrionaceae	UM-FILTER-47-13	undef
Malaspina_Vir_2581	9	k127_8086 flag=0 multi=10.9916 len=12045	55.78	12045	k127_8086	VP_443	True	0.159073	0.335446	0.470832	0.250679	NA	NA	0.999571	0.536566	0.515093	700.988	467.192	407.641	dsDNA	Siphoviridae	Phicbkvirus	lytic	Low-quality	29.23	AAI-based (medium-confidence)	0	Genome-fragment	NA	NA	NA	NA	NA	NA	NA	NA	NA	NA	NA	NA
Malaspina_Vir_899	24	k127_12710825 flag=0 multi=10.9832 len=12029	29.92	12029	k127_12710825	VP_444	True	0.447834	0.757917	0.885704	0.575986	0.848927	0.858967	0.996853	0.399939	0.258704	1678.81	1670.7	1597.24	dsDNA	Siphoviridae	Bicaudavirus	lytic	Low-quality	10.92	HMM-based (lower-bound)	0	Genome-fragment	NA	NA	NA	NA	NA	NA	NA	NA	NA	NA	NA	NA
Malaspina_Vir_2402	13	k127_7430569 flag=1 multi=7.9935 len=12022	42.23	12022	k127_7430569	VP_445	True	0.291735	NA	NA	0.421865	NA	NA	0.999704	NA	NA	1147.28	NA	NA	dsDNA	NA	NA	lysogenic	Not-determined	NA	NA	0	Genome-fragment	no viral genes detected	mp-deep_mag-0058.fasta	151	0	0	Bacteria	Bacteroidota	Bacteroidia	Cytophagales	Spirosomaceae	undef	undef
Malaspina_Vir_19	26	k127_3947287 flag=0 multi=29.9511 len=11990	26.86	11990	k127_3947287	VP_446	True	0.245345	NA	NA	0.367072	NA	NA	1	NA	NA	994.41	NA	NA	dsDNA	NA	NA	lytic	Low-quality	3.38	HMM-based (lower-bound)	0	Genome-fragment	NA	NA	NA	NA	NA	NA	NA	NA	NA	NA	NA	NA
Malaspina_Vir_6376	17	k127_8563421 flag=1 multi=8.0000 len=11987	64.84	11987	k127_8563421	VP_447	True	0.819149	0.895558	0.948204	0.880709	0.842882	0.852054	0.999843	0.767798	0.236153	4155.63	3061.48	2772.26	dsDNA	Siphoviridae	E125virus	lytic	Low-quality	29.82	AAI-based (medium-confidence)	0	Genome-fragment	NA	NA	NA	NA	NA	NA	NA	NA	NA	NA	NA	NA
Malaspina_Vir_3363	10	k127_10999624 flag=0 multi=9.9967 len=27534_fragment_2	69.56	11967	k127_10999624	VP_448	True	0.627986	0.837668	0.352089	0.73663	0.903719	0.911959	0.999997	0.929459	0.350516	2504.79	2267.04	271.683	dsDNA	Siphoviridae	Phicbkvirus	lysogenic	Low-quality	15.78	AAI-based (medium-confidence)	29.69	Genome-fragment	NA	mp-deep_mag-0314.fasta	187	0	0	Bacteria	Proteobacteria	Alphaproteobacteria	Rhodobacterales	Rhodobacteraceae	Roseovarius	Roseovarius indicus
Malaspina_Vir_3537	27	k127_9139727 flag=0 multi=3.7474 len=11966	36.45	11966	k127_9139727	VP_449	True	0.0763542	NA	NA	0.127105	NA	NA	1	NA	NA	383.673	NA	NA	dsDNA	NA	NA	lytic	Low-quality	22.76	AAI-based (medium-confidence)	0	Genome-fragment	NA	NA	NA	NA	NA	NA	NA	NA	NA	NA	NA	NA
Malaspina_Vir_2504	20	k127_11793834 flag=1 multi=8.0000 len=11951	35.1	11951	k127_11793834	VP_450	True	0.849965	0.898359	0.955287	0.903207	0.965138	0.968539	0.999954	0.771072	0.394895	4631.79	3118.9	3089.57	dsDNA	Myoviridae	M12virus	lytic	Low-quality	6.53	AAI-based (medium-confidence)	0	Genome-fragment	NA	NA	NA	NA	NA	NA	NA	NA	NA	NA	NA	NA
Malaspina_Vir_5457	20	k127_12725174 flag=1 multi=6.0000 len=11912	40.61	11912	k127_12725174	VP_451	True	0.815426	0.121162	0.23473	0.872844	0.290074	0.284436	0.999945	0.874596	0.49922	4103.54	170	169.441	dsDNA	Podoviridae	P22virus	lytic	Low-quality	26.48	AAI-based (medium-confidence)	0	Genome-fragment	NA	NA	NA	NA	NA	NA	NA	NA	NA	NA	NA	NA
Malaspina_Vir_3086	7	k127_1306156 flag=1 multi=9.0000 len=11886	34.21	11886	k127_1306156	VP_452	True	0.370447	0.65465	0.499851	0.443992	0.119452	0.117978	1	0.944964	0.474643	1407	1215.95	443.383	dsDNA	Myoviridae	T4virus	lytic	Low-quality	6.58	AAI-based (medium-confidence)	0	Genome-fragment	NA	NA	NA	NA	NA	NA	NA	NA	NA	NA	NA	NA
Malaspina_Vir_2012	17	k127_2200004 flag=0 multi=37.9370 len=11880	56.78	11880	k127_2200004	VP_453	True	0.558956	0.468265	0.600741	0.678586	0.532895	0.535439	0.999876	0.839503	0.824899	2148.95	717.23	595.863	dsDNA	Siphoviridae	Globulovirus	lysogenic	Low-quality	15.83	HMM-based (lower-bound)	0	Genome-fragment	NA	mp-deep_mag-0562.fasta	205	0	0	Bacteria	Proteobacteria	Alphaproteobacteria	Rhodobacterales	Rhodobacteraceae	Mameliella	undef
Malaspina_Vir_351	11	k127_209392 flag=0 multi=12.0000 len=11861	45.02	11861	k127_209392	VP_454	True	0.364097	0.218552	0.370645	0.496831	0.262004	0.255851	0.999882	0.677024	0.466017	1385.75	293.865	291.236	dsDNA	Siphoviridae	P12024virus	lytic	Low-quality	26.36	AAI-based (medium-confidence)	0	Genome-fragment	NA	mp-deep_mag-0323.fasta	116	0	0	Bacteria	Proteobacteria	Alphaproteobacteria	UBA1280	UBA6503	UBA6503	UBA6503 sp002436405
Malaspina_Vir_911	18	k127_7375424 flag=0 multi=26.9906 len=27822_fragment_1	54.78	11852	k127_7375424	VP_455	True	0.0261922	0.0828992	0.158143	0.0353195	0.103737	0.102246	1	0.996548	0.966492	172.833	120.426	115.557	dsDNA	Myoviridae	Cr3virus	lysogenic	Low-quality	19.87	AAI-based (medium-confidence)	0	Genome-fragment	no viral genes detected	mp-deep_mag-0228.fasta	59	0	0	Bacteria	Proteobacteria	Gammaproteobacteria	Pseudomonadales	Spongiibacteraceae	Spongiibacter	Spongiibacter tropicus
Malaspina_Vir_4745	16	k127_1837865 flag=0 multi=6.9636 len=11839	40.87	11839	k127_1837865	VP_456	True	0.851193	0.119345	0.227178	0.904074	0.147574	0.146509	0.999996	0.480227	0.199372	4652.35	167.536	163.808	dsDNA	Siphoviridae	Cr3virus	lytic	Low-quality	19.56	AAI-based (high-confidence)	0	Genome-fragment	NA	NA	NA	NA	NA	NA	NA	NA	NA	NA	NA	NA
Malaspina_Vir_5909	12	k127_4951959 flag=1 multi=5.0000 len=11810	61.81	11810	k127_4951959	VP_457	True	0.265627	0.16211	0.298739	0.391733	0.19927	0.194659	0.999896	0.762235	0.670605	1060.51	222.155	220.916	dsDNA	Podoviridae	Prtbvirus	lytic	Low-quality	25.82	AAI-based (medium-confidence)	0	Genome-fragment	NA	NA	NA	NA	NA	NA	NA	NA	NA	NA	NA	NA
Malaspina_Vir_37	20	k127_8914156 flag=0 multi=12.4439 len=11773	42.61	11773	k127_8914156	VP_458	True	0.753299	0.774282	0.895992	0.787417	0.861054	0.870403	0.999996	0.483272	0.350692	3402.77	1765.51	1700.2	dsDNA	Myoviridae	T4virus	lytic	Low-quality	14.75	HMM-based (lower-bound)	0	Genome-fragment	NA	NA	NA	NA	NA	NA	NA	NA	NA	NA	NA	NA
Malaspina_Vir_3147	16	k127_6001806 flag=0 multi=9.0000 len=11739	48	11739	k127_6001806	VP_459	True	0.69827	0.816823	0.804627	0.791173	0.737148	0.717874	0.999972	0.464555	0.678764	2953.34	2072.64	1069.51	dsDNA	Podoviridae	Prtbvirus	lytic	Low-quality	34.93	AAI-based (high-confidence)	0	Genome-fragment	NA	NA	NA	NA	NA	NA	NA	NA	NA	NA	NA	NA
Malaspina_Vir_2889	26	k127_11509638 flag=0 multi=10.9828 len=11724	33.92	11724	k127_11509638	VP_460	True	0.628426	0.660977	0.651823	0.742053	0.766208	0.762169	1	0.656751	0.355628	2507.11	1238.82	693.379	dsDNA	Myoviridae	M12virus	lytic	Low-quality	2.13	HMM-based (lower-bound)	0	Genome-fragment	NA	NA	NA	NA	NA	NA	NA	NA	NA	NA	NA	NA
Malaspina_Vir_981	13	k127_9951541 flag=0 multi=5.9957 len=11717	57.78	11717	k127_9951541	VP_461	True	0.474068	NA	NA	0.600821	NA	NA	0.999996	NA	NA	1780.86	NA	NA	dsDNA	NA	NA	lytic	Low-quality	30.85	AAI-based (medium-confidence)	0	Genome-fragment	NA	NA	NA	NA	NA	NA	NA	NA	NA	NA	NA	NA
Malaspina_Vir_3942	13	k127_11338 flag=0 multi=38.9343 len=11696	61.07	11696	k127_11338	VP_462	True	0.0113515	0.0563874	0.114695	0.0224981	0.068871	0.0685862	0.999999	0.514698	0.772512	88.0864	87.9279	86.7303	dsDNA	Podoviridae	Cba41virus	lysogenic	Not-determined	NA	NA	0	Genome-fragment	no viral genes detected	mp-deep_mag-0553.fasta	147	0	0	Bacteria	Proteobacteria	Alphaproteobacteria	Sphingomonadales	Sphingomonadaceae	Sphingobium	Sphingobium sp002457415
Malaspina_Vir_3969	17	k127_3147083 flag=0 multi=5.9957 len=11686	41.97	11686	k127_3147083	VP_463	True	0.975227	0.989819	0.99268	0.986549	0.995771	0.996025	0.999852	0.551686	0.847981	11693.9	10687.5	10671.4	dsDNA	Siphoviridae	Lambdavirus	lytic	Low-quality	20.19	AAI-based (high-confidence)	0	Genome-fragment	NA	NA	NA	NA	NA	NA	NA	NA	NA	NA	NA	NA
Malaspina_Vir_4929	18	k127_8371343 flag=0 multi=38.3822 len=11671	30.04	11671	k127_8371343	VP_464	True	0.467121	0.758263	0.889964	0.574283	0.849837	0.859126	0.999998	0.61254	0.322058	1752.74	1672.77	1638.63	dsDNA	Myoviridae	T4virus	lytic	Low-quality	6.25	AAI-based (medium-confidence)	0	Genome-fragment	NA	NA	NA	NA	NA	NA	NA	NA	NA	NA	NA	NA
Malaspina_Vir_441	18	k127_176640 flag=0 multi=12.7863 len=11664	32.52	11664	k127_176640	VP_465	True	0.302705	0.606023	0.776569	0.433487	0.47832	0.46813	0.999771	0.816415	0.508726	1183.55	1053.4	955.41	dsDNA	Myoviridae	M12virus	lytic	Low-quality	4.64	AAI-based (medium-confidence)	0	Genome-fragment	NA	NA	NA	NA	NA	NA	NA	NA	NA	NA	NA	NA
Malaspina_Vir_5242	11	k127_5761273 flag=0 multi=4.5533 len=11602	34.81	11602	k127_5761273	VP_466	True	0.900339	0.965099	0.981268	0.938466	0.974663	0.945944	1	0.961837	0.464684	5816.92	5816.56	5803.88	dsDNA	Myoviridae	M12virus	lytic	Low-quality	2.95	AAI-based (medium-confidence)	0	Genome-fragment	NA	NA	NA	NA	NA	NA	NA	NA	NA	NA	NA	NA
Malaspina_Vir_3560	12	k127_4596686 flag=1 multi=4.0000 len=11547	60.34	11547	k127_4596686	VP_467	True	0.0691027	NA	NA	0.116818	NA	NA	0.999983	NA	NA	356.452	NA	NA	dsDNA	NA	NA	lytic	Low-quality	4.13	HMM-based (lower-bound)	0	Genome-fragment	NA	NA	NA	NA	NA	NA	NA	NA	NA	NA	NA	NA
Malaspina_Vir_4168	10	k127_11392012 flag=0 multi=9.9842 len=11542	44.77	11542	k127_11392012	VP_468	True	0.600925	0.846531	0.557502	0.714555	0.0059405	NA	0.999965	0.877108	0.708714	2357.11	2357.01	526.485	dsDNA	Podoviridae	Bcep22virus	lytic	Low-quality	20.91	AAI-based (high-confidence)	0	Genome-fragment	NA	mp-deep_mag-0094.fasta	143	0	0	Bacteria	Proteobacteria	Gammaproteobacteria	Pseudomonadales	Saccharospirillaceae	Oleibacter	undef
Malaspina_Vir_2279	9	k127_5155436 flag=0 multi=37.9352 len=11540	42.59	11540	k127_5155436	VP_469	True	0.0242935	NA	NA	0.0496926	0.143883	0.142078	0.999999	NA	NA	162.447	NA	NA	dsDNA	NA	NA	lysogenic	Low-quality	6.4	AAI-based (medium-confidence)	0	Genome-fragment	no viral genes detected	mp-deep_mag-0320.fasta	121	0	0	Bacteria	Proteobacteria	Gammaproteobacteria	Enterobacterales	Alteromonadaceae	Idiomarina	Idiomarina zobellii
Malaspina_Vir_4470	15	k127_8652572 flag=0 multi=14.1180 len=11509	73.78	11509	k127_8652572	VP_470	True	0.286566	0.245274	NA	0.416185	NA	NA	1	0.992033	NA	1129.69	330.397	NA	dsDNA	Siphoviridae	NA	lytic	Low-quality	20.21	HMM-based (lower-bound)	0	Genome-fragment	NA	NA	NA	NA	NA	NA	NA	NA	NA	NA	NA	NA
Malaspina_Vir_2047	18	k127_3454909 flag=1 multi=246.0000 len=11493	65.63	11493	k127_3454909	VP_471	True	0.395007	0.24144	NA	0.526275	0.28758	0.28189	1	1	NA	1489.79	324.706	NA	dsDNA	Siphoviridae	NA	lytic	Low-quality	10.23	HMM-based (lower-bound)	0	Genome-fragment	NA	NA	NA	NA	NA	NA	NA	NA	NA	NA	NA	NA
Malaspina_Vir_2547	11	k127_7846049 flag=0 multi=69.8778 len=11419	59.3	11419	k127_7846049	VP_472	True	0.632703	0.642142	0.369446	0.740353	0.259969	0.254588	0.999941	0.7579	0.540866	2531.98	1171.63	289.937	dsDNA	Siphoviridae	Prtbvirus	lysogenic	Low-quality	48.53	AAI-based (medium-confidence)	0	Genome-fragment	NA	mp-deep_mag-0562.fasta	60	0	0	Bacteria	Proteobacteria	Alphaproteobacteria	Rhodobacterales	Rhodobacteraceae	Mameliella	undef
Malaspina_Vir_5088	28	k127_6119450 flag=0 multi=6.0000 len=11406	56.15	11406	k127_6119450	VP_473	True	0.0745802	0.277728	0.348436	0.124494	0.255981	0.251539	1	0.591905	0.224801	377.105	376.351	267.506	dsDNA	Siphoviridae	T4virus	lytic	Low-quality	29.69	AAI-based (high-confidence)	0	Genome-fragment	NA	NA	NA	NA	NA	NA	NA	NA	NA	NA	NA	NA
Malaspina_Vir_4725	10	k127_10822744 flag=0 multi=16.9716 len=11401	44.77	11401	k127_10822744	VP_474	True	0.187486	0.097636	NA	0.292521	NA	NA	0.999876	0.750323	NA	797.453	139.202	NA	dsDNA	Myoviridae	NA	lytic	Low-quality	16.23	HMM-based (lower-bound)	0	Genome-fragment	NA	NA	NA	NA	NA	NA	NA	NA	NA	NA	NA	NA
Malaspina_Vir_3203	21	k127_5751365 flag=1 multi=5.0000 len=11398	57.98	11398	k127_5751365	VP_475	True	0.89164	0.398875	0.265499	0.932596	0.211686	0.206279	0.999993	0.472038	0.222051	5554.57	580.324	193.062	dsDNA	Myoviridae	Muvirus	lytic	Low-quality	30.53	AAI-based (medium-confidence)	0	Genome-fragment	NA	NA	NA	NA	NA	NA	NA	NA	NA	NA	NA	NA
Malaspina_Vir_218	11	k127_87590 flag=1 multi=6.0000 len=11384	53.66	11384	k127_87590	VP_476	True	0.16904	NA	NA	0.264678	NA	NA	0.999958	NA	NA	734.465	NA	NA	dsDNA	NA	NA	lytic	Low-quality	26.67	AAI-based (high-confidence)	0	Genome-fragment	NA	NA	NA	NA	NA	NA	NA	NA	NA	NA	NA	NA
Malaspina_Vir_2719	9	k127_2054815 flag=0 multi=13.9974 len=50493_fragment_1	56.37	11383	k127_2054815	VP_477	True	NA	NA	NA	NA	NA	NA	NA	NA	NA	NA	NA	NA	NA	NA	NA	lysogenic	Not-determined	NA	NA	0	Genome-fragment	no viral genes detected	NA	NA	NA	NA	NA	NA	NA	NA	NA	NA	NA
Malaspina_Vir_502	5	k127_5268007 flag=0 multi=18.0470 len=11363	35.29	11363	k127_5268007	VP_478	True	0.286972	0.630107	0.615139	0.416632	0.532248	0.52398	1	0.520043	0.374955	1131.05	1130.89	622.308	dsDNA	Myoviridae	Lambdavirus	lytic	Low-quality	6.07	AAI-based (medium-confidence)	0	Genome-fragment	NA	NA	NA	NA	NA	NA	NA	NA	NA	NA	NA	NA
Malaspina_Vir_1720	23	k127_7270034 flag=0 multi=17.0000 len=11358	44.06	11358	k127_7270034	VP_479	True	0.722194	0.225594	0.285024	0.809011	0.261893	0.255287	0.99996	0.353358	0.201555	3134.24	303.113	209.428	dsDNA	Podoviridae	Bc431virus	lysogenic	Low-quality	24.3	AAI-based (high-confidence)	0	Genome-fragment	NA	NA	NA	NA	NA	NA	NA	NA	NA	NA	NA	NA
Malaspina_Vir_4489	15	k127_345620 flag=0 multi=33.9982 len=185200_fragment_4	67.34	11352	k127_345620	VP_480	True	0.894291	0.91045	0.838779	0.936558	0.927716	0.935127	0.999988	0.866759	0.275447	5631.04	3393.21	1245.03	dsDNA	Siphoviridae	P22virus	lysogenic	Low-quality	28.21	AAI-based (medium-confidence)	0	Genome-fragment	NA	mp-deep_mag-0040.fasta	33	0	0	Bacteria	Proteobacteria	Alphaproteobacteria	Rhodobacterales	Rhodobacteraceae	Limimaricola	Limimaricola cinnabarinus
Malaspina_Vir_934	24	k127_11335660 flag=0 multi=10.9821 len=11312	34.34	11312	k127_11335660	VP_481	True	0.296792	0.461657	0.64107	0.427232	0.568321	0.479054	0.999894	0.644095	0.372043	1164.36	703.917	671.42	dsDNA	Myoviridae	M12virus	lytic	Not-determined	NA	NA	0	Genome-fragment	no viral genes detected	NA	NA	NA	NA	NA	NA	NA	NA	NA	NA	NA
Malaspina_Vir_3230	15	k127_8880962 flag=0 multi=21.9812 len=11299	29.54	11299	k127_8880962	VP_482	True	0.0166427	0.0815057	0.123743	0.0345949	0.0988045	0.0983143	1	0.460645	0.235955	119.186	118.564	92.7099	dsDNA	Myoviridae	Phicbkvirus	lytic	Low-quality	6.05	AAI-based (medium-confidence)	0	Genome-fragment	NA	NA	NA	NA	NA	NA	NA	NA	NA	NA	NA	NA
Malaspina_Vir_370	10	k127_6702952 flag=0 multi=3.3091 len=11282	30.98	11282	k127_6702952	VP_483	True	0.765096	0.915283	0.95912	0.841053	0.953952	0.958637	1	0.950774	0.337264	3517.24	3516.33	3280.29	dsDNA	Myoviridae	T4virus	lytic	Low-quality	5.98	AAI-based (medium-confidence)	0	Genome-fragment	NA	NA	NA	NA	NA	NA	NA	NA	NA	NA	NA	NA
Malaspina_Vir_4160	14	k127_1485742 flag=0 multi=35.9996 len=864353_fragment_7	35.11	11273	k127_1485742	VP_484	True	NA	NA	NA	NA	NA	NA	NA	NA	NA	NA	NA	NA	NA	NA	NA	lysogenic	Not-determined	NA	NA	0	Genome-fragment	no viral genes detected	NA	NA	NA	NA	NA	NA	NA	NA	NA	NA	NA
Malaspina_Vir_2364	16	k127_12729094 flag=0 multi=14.2419 len=11270	32.6	11270	k127_12729094	VP_485	True	0.00604219	0.0289866	0.0568407	0.0101488	0.0348087	0.0339505	1	0.515463	0.214352	54.6087	54.5995	49.7653	dsDNA	Myoviridae	T4virus	lytic	Not-determined	NA	NA	0	Genome-fragment	no viral genes detected	mp-deep_mag-0053.fasta	176	0	0	Bacteria	Bacteroidota	Bacteroidia	Flavobacteriales	Flavobacteriaceae	Flavobacterium	Flavobacterium sp002862755
Malaspina_Vir_3929	17	k127_5554704 flag=1 multi=7.7971 len=11208	31.75	11208	k127_5554704	VP_486	True	0.60272	0.804953	0.914773	0.645435	0.883321	0.661881	0.999998	0.902344	0.453802	2366.91	1976.77	1955.74	dsDNA	Myoviridae	M12virus	lytic	Low-quality	2.97	AAI-based (medium-confidence)	0	Genome-fragment	NA	NA	NA	NA	NA	NA	NA	NA	NA	NA	NA	NA
Malaspina_Vir_2240	8	k127_8431704 flag=0 multi=38.9314 len=11201	67.15	11201	k127_8431704	VP_487	True	0.259827	0.602241	NA	0.384688	0.721997	0.698703	1	1	NA	1042.05	1042.05	NA	dsDNA	Siphoviridae	NA	lytic	Low-quality	10.02	HMM-based (lower-bound)	0	Genome-fragment	NA	NA	NA	NA	NA	NA	NA	NA	NA	NA	NA	NA
Malaspina_Vir_4390	16	k127_5844724 flag=0 multi=20.9638 len=11180	58.32	11180	k127_5844724	VP_488	True	0.756116	0.474446	NA	0.834388	NA	NA	0.999922	0.963185	NA	3428.3	729.684	NA	dsDNA	Siphoviridae	NA	lysogenic	Low-quality	15.8	HMM-based (lower-bound)	0	Genome-fragment	NA	mp-deep_mag-0186.fasta	80	0	0	Bacteria	Proteobacteria	Alphaproteobacteria	Sphingomonadales	Sphingomonadaceae	Erythrobacter_A	undef
Malaspina_Vir_5148	8	k127_12209771 flag=1 multi=6.0000 len=11150	52.9	11150	k127_12209771	VP_489	True	0.0293856	0.13542	0.233484	0.0596093	0.0432808	0.0447743	1	0.622133	0.150338	191.33	188.351	168.498	dsDNA	Siphoviridae	Lambdavirus	lytic	Low-quality	12.51	AAI-based (medium-confidence)	0	Genome-fragment	NA	NA	NA	NA	NA	NA	NA	NA	NA	NA	NA	NA
Malaspina_Vir_4670	13	k127_8917147 flag=0 multi=22.2027 len=11141	44.13	11141	k127_8917147	VP_490	True	0.0122848	0.0607317	0.0898	0.0246261	0.0678935	0.0694515	0.999954	0.537516	0.197806	93.4369	93.1716	70.1854	dsDNA	Myoviridae	T4virus	lytic	Low-quality	9.89	HMM-based (lower-bound)	0	Genome-fragment	NA	NA	NA	NA	NA	NA	NA	NA	NA	NA	NA	NA
Malaspina_Vir_672	12	k127_2807436 flag=0 multi=60.0123 len=30451_fragment_1	42.58	11127	k127_2807436	VP_491	True	0.0959156	0.178879	0.319091	0.159749	0.218001	0.212718	0.999984	0.519092	0.653484	465.106	243.519	239.759	dsDNA	Podoviridae	Cba41virus	lysogenic	Low-quality	8.61	AAI-based (medium-confidence)	21.43	Genome-fragment	NA	mp-deep_mag-0548.fasta	269	0	0	Bacteria	Proteobacteria	Gammaproteobacteria	Enterobacterales	Alteromonadaceae	Alteromonas	Alteromonas sp002691125
Malaspina_Vir_1327	17	k127_11826183 flag=0 multi=7.5746 len=11074	31.42	11074	k127_11826183	VP_492	True	0.558592	0.759069	0.890967	0.678316	0.850383	0.859653	0.999999	0.804063	0.567481	2147.24	1676.85	1651.02	dsDNA	Myoviridae	T4virus	lytic	Low-quality	2.9	AAI-based (medium-confidence)	0	Genome-fragment	NA	NA	NA	NA	NA	NA	NA	NA	NA	NA	NA	NA
Malaspina_Vir_90	21	k127_11142152 flag=0 multi=6.4441 len=11056	43.16	11056	k127_11142152	VP_493	True	0.603374	NA	NA	0.716565	NA	NA	0.999972	NA	NA	2370.45	NA	NA	dsDNA	NA	NA	lysogenic	Low-quality	22.03	AAI-based (high-confidence)	0	Genome-fragment	NA	NA	NA	NA	NA	NA	NA	NA	NA	NA	NA	NA
Malaspina_Vir_1639	15	k127_3221937 flag=0 multi=42.9616 len=11055	40.45	11055	k127_3221937	VP_494	True	0.496217	NA	NA	0.622549	NA	NA	0.999999	NA	NA	1872.51	NA	NA	dsDNA	NA	NA	lytic	Low-quality	14.18	HMM-based (lower-bound)	0	Genome-fragment	NA	NA	NA	NA	NA	NA	NA	NA	NA	NA	NA	NA
Malaspina_Vir_3910	16	k127_690122 flag=0 multi=6.9386 len=11042	64.25	11042	k127_690122	VP_495	True	0.952233	0.957493	0.925998	0.964333	NA	NA	0.999968	0.988176	0.985066	8501.98	5262.81	2155.07	dsDNA	Myoviridae	P2virus	lytic	Low-quality	31.33	AAI-based (medium-confidence)	0	Genome-fragment	NA	NA	NA	NA	NA	NA	NA	NA	NA	NA	NA	NA
Malaspina_Vir_5155	8	k127_9237644 flag=0 multi=7.9936 len=11041	46.12	11041	k127_9237644	VP_497	True	0.412628	NA	NA	0.543019	NA	NA	0.99974	NA	NA	1551.12	NA	NA	dsDNA	NA	NA	lysogenic	Not-determined	NA	NA	0	Genome-fragment	no viral genes detected	mp-deep_mag-0081.fasta	106	0	0	Bacteria	Proteobacteria	Gammaproteobacteria	Pseudomonadales	Ketobacteraceae	Ketobacter	Ketobacter sp002471665
Malaspina_Vir_802	13	k127_6831885 flag=0 multi=9.9439 len=11041	47.33	11041	k127_6831885	VP_496	True	0.912394	0.643245	0.823004	0.946391	0.912093	0.919393	0.999923	0.973864	0.828311	6233.69	1175.32	1159.46	dsDNA	Siphoviridae	D3112virus	lytic	Low-quality	25.08	AAI-based (high-confidence)	0	Genome-fragment	NA	NA	NA	NA	NA	NA	NA	NA	NA	NA	NA	NA
Malaspina_Vir_5894	11	k127_1290289 flag=0 multi=46.1156 len=11031	55.94	11031	k127_1290289	VP_498	True	0.0158299	0.0776202	0.151148	0.0329437	0.0896965	0.104187	1	0.436646	0.601385	114.5	113.81	110.933	dsDNA	Siphoviridae	Prasinovirus	lytic	Not-determined	NA	NA	0	Genome-fragment	no viral genes detected	NA	NA	NA	NA	NA	NA	NA	NA	NA	NA	NA
Malaspina_Vir_1060	17	k127_12974922 flag=1 multi=6.0000 len=11015	66.78	11015	k127_12974922	VP_499	True	0.0303203	NA	NA	0.0612353	NA	NA	1	NA	NA	196.31	NA	NA	dsDNA	NA	NA	lytic	Low-quality	17.26	HMM-based (lower-bound)	0	Genome-fragment	NA	NA	NA	NA	NA	NA	NA	NA	NA	NA	NA	NA
Malaspina_Vir_4203	9	k127_2441132 flag=0 multi=6.9129 len=11015	38.76	11015	k127_2441132	VP_500	True	0.0234471	0.111697	0.218282	0.0479672	0.139748	0.138033	1	0.849085	0.849372	157.616	157.597	157.543	dsDNA	Lipothrixviridae	Betalipothrixvirus	lytic	Not-determined	NA	NA	0	Genome-fragment	no viral genes detected	mp-deep_mag-0036.fasta	63	0	0	Bacteria	Proteobacteria	Gammaproteobacteria	Enterobacterales	Alteromonadaceae	Alteromonas_A	undef
Malaspina_Vir_4973	12	k127_11873429 flag=1 multi=13.0000 len=97717_fragment_1	69.54	11006	k127_11873429	VP_501	True	0.500261	0.218529	0.362669	0.464369	0.261159	0.105471	0.999919	0.709987	0.592372	1889.69	293.825	282.593	dsDNA	Podoviridae	N4virus	lysogenic	Low-quality	11.22	HMM-based (lower-bound)	0	Genome-fragment	NA	NA	NA	NA	NA	NA	NA	NA	NA	NA	NA	NA
Malaspina_Vir_3341	19	k127_5295272 flag=1 multi=6.0000 len=10985	55.19	10985	k127_5295272	VP_502	True	0.745188	0.59663	0.778883	0.79932	0.143394	0.141458	0.999994	0.514152	0.373187	3328.63	1024.9	963.928	dsDNA	Siphoviridae	F116virus	lytic	Low-quality	12.45	AAI-based (medium-confidence)	0	Genome-fragment	NA	NA	NA	NA	NA	NA	NA	NA	NA	NA	NA	NA
Malaspina_Vir_4593	18	k127_5351032 flag=0 multi=7.9713 len=10971	37.75	10971	k127_5351032	VP_503	True	0.223879	0.441364	0.338595	0.274783	0.329777	0.345297	0.99964	0.561022	0.374508	923.701	662.851	258.177	dsDNA	Siphoviridae	Cbastvirus	lytic	Not-determined	NA	NA	0	Genome-fragment	no viral genes detected	NA	NA	NA	NA	NA	NA	NA	NA	NA	NA	NA
Malaspina_Vir_2518	11	k127_349448 flag=0 multi=5.9393 len=10967	41.15	10967	k127_349448	VP_504	True	0.0538052	0.149107	0.142216	0.095505	0.184546	0.180847	0.999988	0.538647	0.512887	297.01	205.809	104.975	dsDNA	Myoviridae	P2virus	lysogenic	Low-quality	12.31	HMM-based (lower-bound)	0	Genome-fragment	NA	mp-deep_mag-0305.fasta	103	0	0	Bacteria	Proteobacteria	Gammaproteobacteria	Pseudomonadales	Moraxellaceae	Psychrobacter	Psychrobacter pacificensis
Malaspina_Vir_4754	25	k127_12900844 flag=1 multi=5.0000 len=10935	41.39	10935	k127_12900844	VP_505	True	0.893164	0.94418	0.971479	0.915485	0.971974	0.974778	0.999991	0.543562	0.200453	5597.49	4525.72	4235.21	dsDNA	Myoviridae	Lambdavirus	lytic	Low-quality	10.19	HMM-based (lower-bound)	0	Genome-fragment	NA	NA	NA	NA	NA	NA	NA	NA	NA	NA	NA	NA
Malaspina_Vir_529	15	k127_5396299 flag=0 multi=103.9045 len=10917	57.55	10917	k127_5396299	VP_506	True	0.498429	0.623687	0.199812	0.624827	0.199901	0.19891	0.99977	0.854223	0.243996	1881.91	1109.48	144.229	dsDNA	Siphoviridae	Hp1virus	lysogenic	Low-quality	18.41	HMM-based (lower-bound)	0	Genome-fragment	NA	mp-deep_mag-0557.fasta	165	0	0	Bacteria	Proteobacteria	Alphaproteobacteria	Rhodobacterales	Rhodobacteraceae	Sulfitobacter	Sulfitobacter sp001634775
Malaspina_Vir_4999	17	k127_12242379 flag=0 multi=15.0000 len=10909	59.49	10909	k127_12242379	VP_507	True	0.484326	0.0262438	0.0836561	0.614995	0.050027	0.0502718	0.999996	0.986031	0.922681	1823.02	51.157	66.1815	dsDNA	Myoviridae	Rslunavirus	lytic	Low-quality	28.39	AAI-based (high-confidence)	0	Genome-fragment	NA	NA	NA	NA	NA	NA	NA	NA	NA	NA	NA	NA
Malaspina_Vir_5207	6	k127_7363670 flag=0 multi=12.5756 len=10908	59.79	10908	k127_7363670	VP_508	True	NA	NA	NA	NA	NA	NA	NA	NA	NA	NA	NA	NA	NA	NA	NA	lytic	Not-determined	NA	NA	0	Genome-fragment	no viral genes detected	NA	NA	NA	NA	NA	NA	NA	NA	NA	NA	NA
Malaspina_Vir_3030	20	k127_6008173 flag=1 multi=5.0000 len=10901	40.77	10901	k127_6008173	VP_509	True	0.912712	0.918215	0.962944	0.94262	0.955746	0.960246	0.99997	0.557707	0.355598	6246.34	3599.62	3512.35	dsDNA	Myoviridae	T4virus	lytic	Low-quality	19.06	AAI-based (high-confidence)	0	Genome-fragment	NA	NA	NA	NA	NA	NA	NA	NA	NA	NA	NA	NA
Malaspina_Vir_492	6	k127_1456185 flag=0 multi=8.6079 len=10900	35.14	10900	k127_1456185	VP_510	True	0.144121	0.433279	0.128785	0.192584	NA	NA	1	0.920029	0.503459	646.698	646.668	96.1406	dsDNA	Myoviridae	T4virus	lytic	Low-quality	5.8	AAI-based (medium-confidence)	0	Genome-fragment	NA	NA	NA	NA	NA	NA	NA	NA	NA	NA	NA	NA
Malaspina_Vir_5483	22	k127_10126077 flag=1 multi=7.0000 len=10889	36.12	10889	k127_10126077	VP_511	True	0.952007	0.959792	0.973187	0.972476	0.978046	0.980159	0.999968	0.582085	0.419739	8481.26	5413.14	4452.44	dsDNA	Podoviridae	Lambdavirus	lysogenic	Low-quality	31.95	AAI-based (high-confidence)	0	Genome-fragment	NA	NA	NA	NA	NA	NA	NA	NA	NA	NA	NA	NA
Malaspina_Vir_6461	20	k127_11696499 flag=1 multi=8.0000 len=10883	61.82	10883	k127_11696499	VP_512	True	0.936972	0.967607	0.818314	0.959765	0.929256	0.938551	0.999996	0.976965	0.262657	7407.25	6052.66	1135.77	dsDNA	Siphoviridae	Corndogvirus	lytic	Low-quality	16.76	AAI-based (high-confidence)	0	Genome-fragment	NA	NA	NA	NA	NA	NA	NA	NA	NA	NA	NA	NA
Malaspina_Vir_4315	22	k127_9572639 flag=1 multi=10.0000 len=197563_fragment_2	62.26	10877	k127_9572639	VP_513	True	0.818371	0.310823	0.468313	0.880207	0.452523	0.443926	0.999978	0.886487	0.212701	4144.91	425.239	404.683	dsDNA	Siphoviridae	Phic31virus	lysogenic	Low-quality	13.79	HMM-based (lower-bound)	0	Genome-fragment	NA	NA	NA	NA	NA	NA	NA	NA	NA	NA	NA	NA
Malaspina_Vir_1478	13	k127_12747240 flag=0 multi=8.0000 len=10872	47.06	10872	k127_12747240	VP_514	True	NA	NA	NA	NA	NA	NA	NA	NA	NA	NA	NA	NA	NA	NA	NA	lytic	Not-determined	NA	NA	0	Genome-fragment	no viral genes detected	NA	NA	NA	NA	NA	NA	NA	NA	NA	NA	NA
Malaspina_Vir_2167	10	k127_8981650 flag=0 multi=112.7880 len=38770_fragment_1	61.93	10866	k127_8981650	VP_515	True	0.0224733	NA	NA	0.0459276	NA	NA	0.999993	NA	NA	152.118	NA	NA	dsDNA	NA	NA	lysogenic	Not-determined	NA	NA	0	Genome-fragment	no viral genes detected	mp-deep_mag-0019.fasta	133	0	0	Bacteria	Proteobacteria	Alphaproteobacteria	Sphingomonadales	Sphingomonadaceae	Citromicrobium	Citromicrobium sp002377695
Malaspina_Vir_3186	28	k127_12892695 flag=1 multi=7.1038 len=10864	35.47	10864	k127_12892695	VP_516	True	0.287792	0.509933	0.685893	0.417439	0.594929	0.582222	0.999975	0.379401	0.284315	1133.74	805.447	747.996	dsDNA	Myoviridae	Cba41virus	lytic	Not-determined	NA	NA	0	Genome-fragment	no viral genes detected	NA	NA	NA	NA	NA	NA	NA	NA	NA	NA	NA
Malaspina_Vir_411	12	k127_2199564 flag=0 multi=9.9832 len=10858	58.34	10858	k127_2199564	VP_517	True	0.36853	0.292216	0.350626	0.501152	0.324697	0.33641	0.999934	0.890872	0.683528	1400.69	395.718	270.016	dsDNA	Siphoviridae	Chivirus	lysogenic	Low-quality	12.95	HMM-based (lower-bound)	0	Genome-fragment	NA	mp-deep_mag-0562.fasta	103	0	0	Bacteria	Proteobacteria	Alphaproteobacteria	Rhodobacterales	Rhodobacteraceae	Mameliella	undef
Malaspina_Vir_3975	6	k127_11106221 flag=0 multi=16.0000 len=10854	36.71	10854	k127_11106221	VP_518	True	NA	NA	NA	NA	NA	NA	NA	NA	NA	NA	NA	NA	NA	NA	NA	lysogenic	Not-determined	NA	NA	0	Genome-fragment	no viral genes detected	NA	NA	NA	NA	NA	NA	NA	NA	NA	NA	NA
Malaspina_Vir_1802	19	k127_7634308 flag=0 multi=16.9851 len=10853	42.85	10853	k127_7634308	VP_519	True	0.814802	0.79259	0.760906	0.852454	0.869479	0.720095	0.999624	0.672178	0.240115	4094.82	1888.07	904.158	dsDNA	Siphoviridae	T5virus	lytic	Low-quality	27.47	AAI-based (high-confidence)	0	Genome-fragment	NA	NA	NA	NA	NA	NA	NA	NA	NA	NA	NA	NA
Malaspina_Vir_808	12	k127_9119300 flag=1 multi=7.3069 len=10813	65.09	10813	k127_9119300	VP_520	True	0.00482731	NA	NA	0.00727732	NA	NA	0.999986	NA	NA	46.2335	NA	NA	dsDNA	NA	NA	lytic	Low-quality	14.27	HMM-based (lower-bound)	0	Genome-fragment	NA	NA	NA	NA	NA	NA	NA	NA	NA	NA	NA	NA
Malaspina_Vir_2172	17	k127_7519035 flag=1 multi=4.0000 len=10787	40.43	10787	k127_7519035	VP_521	True	0.00758918	NA	NA	0.0138632	NA	NA	0.999998	NA	NA	64.6064	NA	NA	dsDNA	NA	NA	lytic	Low-quality	7.38	AAI-based (medium-confidence)	0	Genome-fragment	no viral genes detected	NA	NA	NA	NA	NA	NA	NA	NA	NA	NA	NA
Malaspina_Vir_320	16	k127_10655448 flag=0 multi=8.4810 len=10745	37.09	10745	k127_10655448	VP_522	True	0.769941	0.889104	0.937762	0.844606	0.909073	0.916732	1	0.346069	0.205215	3566.44	2945.37	2439.95	dsDNA	Podoviridae	M12virus	lytic	Low-quality	18.08	AAI-based (high-confidence)	0	Genome-fragment	NA	NA	NA	NA	NA	NA	NA	NA	NA	NA	NA	NA
Malaspina_Vir_3370	19	k127_6487722 flag=0 multi=26.9510 len=10737	62.53	10737	k127_6487722	VP_523	True	0.0719528	NA	NA	0.120935	NA	NA	0.99999	NA	NA	367.098	NA	NA	dsDNA	NA	NA	lytic	Low-quality	14.95	HMM-based (lower-bound)	0	Genome-fragment	NA	mp-deep_mag-0553.fasta	103	0	0	Bacteria	Proteobacteria	Alphaproteobacteria	Sphingomonadales	Sphingomonadaceae	Sphingobium	Sphingobium sp002457415
Malaspina_Vir_1772	14	k127_2881699 flag=0 multi=18.7279 len=10710	30.31	10710	k127_2881699	VP_524	True	0.744834	0.863426	0.941567	0.826165	0.920937	0.928451	1	0.944901	0.773277	3325.72	2557.29	2545.64	dsDNA	Myoviridae	T4virus	lytic	Low-quality	5.73	AAI-based (medium-confidence)	0	Genome-fragment	NA	NA	NA	NA	NA	NA	NA	NA	NA	NA	NA	NA
Malaspina_Vir_3939	13	k127_7183539 flag=1 multi=7.0000 len=10684	40.07	10684	k127_7183539	VP_525	True	NA	NA	NA	NA	NA	NA	NA	NA	NA	NA	NA	NA	NA	NA	NA	lytic	Not-determined	NA	NA	0	Genome-fragment	no viral genes detected	NA	NA	NA	NA	NA	NA	NA	NA	NA	NA	NA
Malaspina_Vir_2827	20	k127_9516746 flag=0 multi=9.5854 len=10577	34.56	10577	k127_9516746	VP_526	True	0.819438	0.870234	0.927359	0.880965	0.900302	0.908235	1	0.76573	0.340805	4159.64	2653.11	2184.99	dsDNA	Myoviridae	M12virus	lytic	Low-quality	14.95	AAI-based (medium-confidence)	0	Genome-fragment	NA	NA	NA	NA	NA	NA	NA	NA	NA	NA	NA	NA
Malaspina_Vir_3614	25	k127_10554059 flag=1 multi=6.0000 len=10576	37.92	10576	k127_10554059	VP_527	True	0.155871	0.150434	0.336349	0.291008	0.535985	0.539551	0.999965	0.74757	0.515364	689.603	207.478	256.09	dsDNA	Myoviridae	Catovirus	lytic	Low-quality	21.76	HMM-based (lower-bound)	0	Genome-fragment	NA	NA	NA	NA	NA	NA	NA	NA	NA	NA	NA	NA
Malaspina_Vir_2035	19	k127_6487326 flag=0 multi=21.9598 len=10572	62.99	10572	k127_6487326	VP_528	True	0.127405	0.167783	0.308377	0.116459	NA	NA	0.999994	0.999776	0.999736	584.972	229.51	229.513	dsDNA	Phycodnaviridae	Prasinovirus	lytic	Low-quality	15.79	HMM-based (lower-bound)	0	Genome-fragment	NA	NA	NA	NA	NA	NA	NA	NA	NA	NA	NA	NA
Malaspina_Vir_3250	15	k127_1111756 flag=0 multi=30.0563 len=10570	33.14	10570	k127_1111756	VP_529	True	0.713321	0.527083	0.473749	0.802404	0.77712	0.731788	0.999928	0.765542	0.292605	3064.54	845.428	410.919	dsDNA	Myoviridae	Rslunavirus	lytic	Low-quality	7.49	HMM-based (lower-bound)	0	Genome-fragment	NA	NA	NA	NA	NA	NA	NA	NA	NA	NA	NA	NA
Malaspina_Vir_1527	15	k127_3996953 flag=0 multi=7.5451 len=10568	31.81	10568	k127_3996953	VP_530	True	0.929956	0.970797	0.983254	0.958115	0.989585	0.960175	1	0.86922	0.318018	7006.13	6332.2	6283.86	dsDNA	Myoviridae	T4virus	lytic	Low-quality	2.85	AAI-based (medium-confidence)	0	Genome-fragment	NA	NA	NA	NA	NA	NA	NA	NA	NA	NA	NA	NA
Malaspina_Vir_754	16	k127_1712723 flag=0 multi=23.0886 len=25412_fragment_2	64.51	10550	k127_1712723	VP_531	True	0.394525	0.145171	0.0616841	0.525869	0.129413	0.128038	0.999766	0.940692	0.289522	1488.25	200.802	52.7785	dsDNA	Siphoviridae	Habenivirus	lysogenic	Low-quality	23.02	AAI-based (high-confidence)	0	Genome-fragment	NA	NA	NA	NA	NA	NA	NA	NA	NA	NA	NA	NA
Malaspina_Vir_2377	18	k127_11407985 flag=1 multi=6.0000 len=10545	58.14	10545	k127_11407985	VP_532	True	0.393229	0.403823	0.564081	0.524284	0.683166	0.660038	0.999995	0.832319	0.857163	1483.69	589.673	536.311	dsDNA	Myoviridae	Kpp10virus	lytic	Low-quality	10.63	HMM-based (lower-bound)	0	Genome-fragment	NA	NA	NA	NA	NA	NA	NA	NA	NA	NA	NA	NA
Malaspina_Vir_581	19	k127_2242554 flag=0 multi=9.2539 len=10511	61.48	10511	k127_2242554	VP_533	True	0.0387852	NA	NA	NA	NA	NA	0.99999	NA	NA	237.804	NA	NA	dsDNA	NA	NA	lysogenic	Low-quality	9.33	HMM-based (lower-bound)	0	Genome-fragment	NA	mp-deep_mag-0421.fasta	1005	0	0	Bacteria	Myxococcota	Bradimonadia	Bradymonadales	undef	undef	undef
Malaspina_Vir_5581	17	k127_4409026 flag=1 multi=7.0000 len=10496	33.82	10496	k127_4409026	VP_534	True	0.502975	0.637971	0.669494	0.628969	0.807176	0.526717	1	0.919565	0.404175	1901.09	1157.14	723.725	dsDNA	Myoviridae	M12virus	lytic	Low-quality	3.05	HMM-based (lower-bound)	0	Genome-fragment	NA	NA	NA	NA	NA	NA	NA	NA	NA	NA	NA	NA
Malaspina_Vir_1067	14	k127_13098432 flag=3 multi=184.0178 len=10483	59.08	10483	k127_13098432	VP_535	True	NA	NA	NA	NA	NA	NA	NA	NA	NA	NA	NA	NA	NA	NA	NA	lytic	Not-determined	NA	NA	0	Genome-fragment	no viral genes detected; low-confidence DTR	NA	NA	NA	NA	NA	NA	NA	NA	NA	NA	NA
Malaspina_Vir_1073	17	k127_8540195 flag=1 multi=6.0000 len=10474	48.59	10474	k127_8540195	VP_536	True	0.183043	NA	NA	0.596999	NA	NA	0.998302	NA	NA	781.579	NA	NA	dsDNA	NA	NA	lytic	Low-quality	41.63	HMM-based (lower-bound)	0	Genome-fragment	NA	mp-deep_mag-0140.fasta	63	0	0	Bacteria	Proteobacteria	Gammaproteobacteria	Pseudomonadales	Spongiibacteraceae	undef	undef
Malaspina_Vir_2773	12	k127_1037542 flag=0 multi=26.5577 len=10473	24.93	10473	k127_1037542	VP_537	True	0.203378	0.286797	0.408147	0.314064	0.652159	0.625068	0.999952	0.590556	0.419114	853.486	388.546	332.022	dsDNA	Myoviridae	Bxz1virus	lytic	Low-quality	1.9	HMM-based (lower-bound)	0	Genome-fragment	NA	NA	NA	NA	NA	NA	NA	NA	NA	NA	NA	NA
Malaspina_Vir_2729	16	k127_7292621 flag=1 multi=6.6090 len=10455	35.49	10455	k127_7292621	VP_538	True	0.12127	0.204938	0.353651	0.196868	0.474261	0.465721	0.999825	0.431799	0.450801	562.339	276.083	273.324	dsDNA	Siphoviridae	Alphabaculovirus	lytic	Not-determined	NA	NA	0	Genome-fragment	no viral genes detected	NA	NA	NA	NA	NA	NA	NA	NA	NA	NA	NA
Malaspina_Vir_2117	10	k127_2610349 flag=0 multi=63.9209 len=14855_fragment_1	64.42	10443	k127_2610349	VP_539	True	0.0199062	NA	NA	NA	NA	NA	0.999995	NA	NA	136.945	NA	NA	dsDNA	NA	NA	lysogenic	Not-determined	NA	NA	0	Genome-fragment	no viral genes detected	mp-deep_mag-0358.fasta	121	0	0	Bacteria	Actinobacteriota	Actinobacteria	Propionibacteriales	Nocardioidaceae	Nocardioides	Nocardioides sp002693615
Malaspina_Vir_1175	7	k127_3042467 flag=1 multi=5.0000 len=10441	33.23	10441	k127_3042467	VP_540	True	0.933488	0.970282	0.983202	0.96042	0.980309	0.373021	1	0.986916	0.895227	7200.65	6277.47	6266.37	dsDNA	Myoviridae	T4virus	lytic	Low-quality	2.75	AAI-based (medium-confidence)	0	Genome-fragment	NA	NA	NA	NA	NA	NA	NA	NA	NA	NA	NA	NA
Malaspina_Vir_1979	13	k127_4874009 flag=1 multi=11.0000 len=20887_fragment_1	62.34	10412	k127_4874009	VP_541	True	0.805174	0.621218	0.80909	0.870776	0.120479	0.118509	1	0.804229	0.751927	3970.16	1101.45	1089.99	dsDNA	Siphoviridae	D3112virus	lysogenic	Low-quality	23.98	HMM-based (lower-bound)	0	Genome-fragment	NA	NA	NA	NA	NA	NA	NA	NA	NA	NA	NA	NA
Malaspina_Vir_2610	13	k127_13081612 flag=0 multi=39.9893 len=39438_fragment_1	43.02	10409	k127_13081612	VP_542	True	0.194784	NA	NA	0.302182	NA	NA	0.999932	NA	NA	823.26	NA	NA	dsDNA	NA	NA	lysogenic	Low-quality	32.64	AAI-based (medium-confidence)	0	Genome-fragment	NA	NA	NA	NA	NA	NA	NA	NA	NA	NA	NA	NA
Malaspina_Vir_5976	13	k127_4885941 flag=0 multi=10.9805 len=10409	35.05	10409	k127_4885941	VP_543	True	0.0451763	0.194355	0.328789	0.0831304	0.234731	0.229232	0.999989	0.89983	0.776377	262.849	262.403	248.926	dsDNA	Siphoviridae	Andromedavirus	lytic	Low-quality	5.81	HMM-based (lower-bound)	0	Genome-fragment	NA	mp-deep_mag-0439.fasta	411	0	0	Bacteria	Bdellovibrionota	Bacteriovoracia	Bacteriovoracales	Bacteriovoracaceae	UBA845	UBA845 sp002718735
Malaspina_Vir_2760	7	k127_9072733 flag=0 multi=6.0000 len=10398	33.05	10398	k127_9072733	VP_544	True	0.18843	0.300262	NA	0.293893	NA	NA	1	0.96389	NA	800.998	407.877	NA	dsDNA	Myoviridae	NA	lytic	Low-quality	5.71	AAI-based (medium-confidence)	0	Genome-fragment	NA	NA	NA	NA	NA	NA	NA	NA	NA	NA	NA	NA
Malaspina_Vir_3452	5	k127_905724 flag=0 multi=10.2281 len=10391	34.09	10391	k127_905724	VP_545	True	0.00764663	0.0376294	0.0807412	0.0139958	NA	NA	0.999999	0.935457	0.420494	64.9026	64.8961	64.4288	dsDNA	Myoviridae	M12virus	lytic	Low-quality	4.69	HMM-based (lower-bound)	0	Genome-fragment	NA	NA	NA	NA	NA	NA	NA	NA	NA	NA	NA	NA
Malaspina_Vir_4120	14	k127_11105607 flag=0 multi=7.5330 len=10387	29.4	10387	k127_11105607	VP_546	True	0.508181	0.3571	0.555031	0.597345	0.862882	0.875039	0.999999	0.796665	0.614607	1923.22	503.869	523.047	dsDNA	Myoviridae	T4virus	lytic	Not-determined	NA	NA	0	Genome-fragment	no viral genes detected	NA	NA	NA	NA	NA	NA	NA	NA	NA	NA	NA
Malaspina_Vir_4405	20	k127_2523825 flag=0 multi=21.9857 len=10373	34.09	10373	k127_2523825	VP_547	True	0.431232	0.694551	0.855685	0.560545	0.806307	0.809415	1	0.599392	0.315804	1617.64	1374.46	1351.71	dsDNA	Myoviridae	M12virus	lytic	Low-quality	6.27	HMM-based (lower-bound)	0	Genome-fragment	NA	NA	NA	NA	NA	NA	NA	NA	NA	NA	NA	NA
Malaspina_Vir_2612	11	k127_8983343 flag=0 multi=11.2487 len=10335	57.46	10335	k127_8983343	VP_548	True	NA	NA	NA	NA	NA	NA	NA	NA	NA	NA	NA	NA	NA	NA	NA	lytic	Not-determined	NA	NA	0	Genome-fragment	no viral genes detected	NA	NA	NA	NA	NA	NA	NA	NA	NA	NA	NA
Malaspina_Vir_3577	14	k127_8673356 flag=0 multi=6.0000 len=10317	43.52	10317	k127_8673356	VP_549	True	0.951825	0.978446	0.986577	0.972353	0.989332	0.989944	0.999798	0.535113	0.884657	8464.61	7388.86	7375.33	dsDNA	Siphoviridae	Lambdavirus	lytic	Low-quality	17.15	AAI-based (high-confidence)	0	Genome-fragment	NA	NA	NA	NA	NA	NA	NA	NA	NA	NA	NA	NA
Malaspina_Vir_829	7	k127_5033483 flag=0 multi=9.9250 len=10305	46.56	10305	k127_5033483	VP_550	True	0.0144931	NA	NA	NA	NA	NA	0.999984	NA	NA	106.766	NA	NA	dsDNA	NA	NA	lytic	Not-determined	NA	NA	0	Genome-fragment	no viral genes detected	NA	NA	NA	NA	NA	NA	NA	NA	NA	NA	NA
Malaspina_Vir_5784	19	k127_3185236 flag=1 multi=4.0000 len=10292	46.28	10292	k127_3185236	VP_551	True	0.671229	0.581778	0.747271	0.770332	0.694116	0.74788	0.99998	0.710842	0.379604	2766.25	981.78	862.081	dsDNA	Siphoviridae	D3112virus	lysogenic	Low-quality	23.64	AAI-based (medium-confidence)	0	Genome-fragment	NA	mp-deep_mag-0523.fasta	63	0	0	Bacteria	Proteobacteria	Gammaproteobacteria	Nitrosococcales	Methylophagaceae	Methylophaga	Methylophaga sp002354555
Malaspina_Vir_181	26	k127_575540 flag=0 multi=7.9931 len=10276	55.29	10276	k127_575540	VP_552	True	0.65598	0.668731	0.812002	0.758139	0.630137	0.614823	0.999691	0.532322	0.333644	2670.65	1269	1103.56	dsDNA	Siphoviridae	Phicbkvirus	lytic	Low-quality	25.31	AAI-based (high-confidence)	0	Genome-fragment	NA	NA	NA	NA	NA	NA	NA	NA	NA	NA	NA	NA
Malaspina_Vir_3310	15	k127_12057527 flag=1 multi=6.0000 len=10275	55.17	10275	k127_12057527	VP_553	True	0.229983	NA	NA	0.348569	NA	NA	0.999704	NA	NA	944.161	NA	NA	dsDNA	NA	NA	lysogenic	Low-quality	15.55	HMM-based (lower-bound)	0	Genome-fragment	NA	NA	NA	NA	NA	NA	NA	NA	NA	NA	NA	NA
Malaspina_Vir_3563	6	k127_2905246 flag=0 multi=7.2474 len=10272	39.24	10272	k127_2905246	VP_554	True	0.046642	NA	NA	0.0854698	0.0662535	0.0659817	1	NA	NA	269.096	NA	NA	dsDNA	NA	NA	lytic	Not-determined	NA	NA	0	Genome-fragment	no viral genes detected	NA	NA	NA	NA	NA	NA	NA	NA	NA	NA	NA
Malaspina_Vir_5840	14	k127_12304406 flag=0 multi=15.6170 len=56681_fragment_1	60.94	10241	k127_12304406	VP_555	True	0.628785	NA	NA	0.737159	NA	NA	0.999921	NA	NA	2509.27	NA	NA	dsDNA	NA	NA	lysogenic	Low-quality	24.53	AAI-based (medium-confidence)	0	Genome-fragment	NA	NA	NA	NA	NA	NA	NA	NA	NA	NA	NA	NA
Malaspina_Vir_17	16	k127_6023558 flag=1 multi=6.0000 len=10192	57.81	10192	k127_6023558	VP_556	True	NA	NA	NA	NA	NA	NA	NA	NA	NA	NA	NA	NA	NA	NA	NA	lytic	Not-determined	NA	NA	0	Genome-fragment	no viral genes detected	NA	NA	NA	NA	NA	NA	NA	NA	NA	NA	NA
Malaspina_Vir_3400	27	k127_8345717 flag=0 multi=28.7160 len=10185	33.49	10185	k127_8345717	VP_557	True	0.279222	NA	NA	0.407689	NA	NA	1	NA	NA	1105	NA	NA	dsDNA	NA	NA	lytic	Low-quality	13.37	HMM-based (lower-bound)	0	Genome-fragment	NA	NA	NA	NA	NA	NA	NA	NA	NA	NA	NA	NA
Malaspina_Vir_3794	9	k127_4901720 flag=1 multi=6.2079 len=10177	45.46	10177	k127_4901720	VP_558	True	0.0057115	0.0201357	0.0191205	0.00917479	0.0250196	0.0266551	1	0.557556	0.306473	52.3511	42.5393	25.8098	dsDNA	Podoviridae	Cba41virus	lytic	Not-determined	NA	NA	0	Genome-fragment	no viral genes detected	NA	NA	NA	NA	NA	NA	NA	NA	NA	NA	NA
Malaspina_Vir_3333	17	k127_2049936 flag=0 multi=32.7993 len=10143	38.87	10143	k127_2049936	VP_559	True	0.426986	NA	NA	0.556508	NA	NA	0.999999	NA	NA	1602.19	NA	NA	dsDNA	NA	NA	lytic	Low-quality	13.01	HMM-based (lower-bound)	0	Genome-fragment	NA	NA	NA	NA	NA	NA	NA	NA	NA	NA	NA	NA
Malaspina_Vir_3601	17	k127_5140245 flag=1 multi=29.9479 len=10138	23	10138	k127_5140245	VP_560	True	0.342178	0.679199	0.83444	0.474764	0.519658	0.514319	1	0.757666	0.325577	1314.45	1310.6	1220.6	dsDNA	Myoviridae	T4virus	lytic	Not-determined	NA	NA	0	Genome-fragment	no viral genes detected	NA	NA	NA	NA	NA	NA	NA	NA	NA	NA	NA
Malaspina_Vir_4568	10	k127_7026932 flag=0 multi=12.9980 len=238500_fragment_6	38.74	10128	k127_7026932	VP_561	True	NA	NA	NA	NA	NA	NA	NA	NA	NA	NA	NA	NA	NA	NA	NA	lysogenic	Not-determined	NA	NA	0	Genome-fragment	no viral genes detected	NA	NA	NA	NA	NA	NA	NA	NA	NA	NA	NA
Malaspina_Vir_2383	14	k127_4135083 flag=0 multi=7.9930 len=10126	34.58	10126	k127_4135083	VP_562	True	0.312301	0.162885	0.299566	0.443542	0.200809	0.195859	0.999997	0.488878	0.271495	1214.48	223.083	221.683	dsDNA	Siphoviridae	Mimivirus	lysogenic	Low-quality	4.31	HMM-based (lower-bound)	40.12	Genome-fragment	NA	NA	NA	NA	NA	NA	NA	NA	NA	NA	NA	NA
Malaspina_Vir_4343	9	k127_2108248 flag=0 multi=7.7707 len=10119	36.26	10119	k127_2108248	VP_563	True	0.743605	0.849889	0.931081	0.722647	0.909007	0.919289	0.999999	0.55495	0.284708	3315.08	2393.96	2265.47	dsDNA	Podoviridae	Una961virus	lytic	Low-quality	8.96	AAI-based (medium-confidence)	0	Genome-fragment	NA	NA	NA	NA	NA	NA	NA	NA	NA	NA	NA	NA
Malaspina_Vir_6392	18	k127_10469864 flag=1 multi=5.0000 len=10111	45.22	10111	k127_10469864	VP_564	True	0.968011	0.820327	0.921504	0.981527	0.641233	0.449146	0.999995	0.922696	0.745733	10336.9	2102.12	2063.38	dsDNA	Myoviridae	Msw3virus	lytic	Low-quality	21.35	AAI-based (high-confidence)	0	Genome-fragment	NA	NA	NA	NA	NA	NA	NA	NA	NA	NA	NA	NA
Malaspina_Vir_3471	16	k127_12882550 flag=0 multi=11.9780 len=10109	45.37	10109	k127_12882550	VP_565	True	0.623663	0.173838	0.123528	0.733066	0.212962	0.207695	0.999914	0.566288	0.929433	2480.61	237.312	92.5441	dsDNA	Myoviridae	Lambdavirus	lytic	Low-quality	23.47	AAI-based (medium-confidence)	0	Genome-fragment	NA	NA	NA	NA	NA	NA	NA	NA	NA	NA	NA	NA
Malaspina_Vir_640	17	k127_4441827 flag=0 multi=26.9478 len=10090	37.14	10090	k127_4441827	VP_566	True	0.204424	0.521421	0.671709	0.348835	0.635717	0.634918	0.999062	0.508921	0.231067	857.031	832.08	726.975	dsDNA	Myoviridae	Cba41virus	lytic	Low-quality	6.28	HMM-based (lower-bound)	0	Genome-fragment	NA	mp-deep_mag-0397.fasta	35	0	0	Bacteria	Proteobacteria	Gammaproteobacteria	Pseudomonadales	Halomonadaceae	Salinicola	Salinicola salarius_A
Malaspina_Vir_1511	11	k127_212246 flag=1 multi=5.1220 len=10086	36.7	10086	k127_212246	VP_567	True	NA	NA	NA	NA	NA	NA	NA	NA	NA	NA	NA	NA	NA	NA	NA	lytic	Not-determined	NA	NA	0	Genome-fragment	no viral genes detected	NA	NA	NA	NA	NA	NA	NA	NA	NA	NA	NA
Malaspina_Vir_16	8	k127_13062758 flag=0 multi=23.9700 len=10082	48.61	10082	k127_13062758	VP_568	True	NA	NA	NA	NA	NA	NA	NA	NA	NA	NA	NA	NA	NA	NA	NA	lytic	Not-determined	NA	NA	0	Genome-fragment	no viral genes detected	NA	NA	NA	NA	NA	NA	NA	NA	NA	NA	NA
Malaspina_Vir_507	15	k127_645581 flag=0 multi=6.9940 len=10076	29.76	10076	k127_645581	VP_569	True	0.0386703	0.173352	0.17444	0.0563006	0.159508	0.157564	1	0.312135	0.513883	237.335	236.674	126.586	dsDNA	Mimiviridae	Prymnesiovirus	lytic	Low-quality	0.83	HMM-based (lower-bound)	0	Genome-fragment	NA	NA	NA	NA	NA	NA	NA	NA	NA	NA	NA	NA
Malaspina_Vir_6386	10	k127_5382749 flag=1 multi=6.9993 len=10067	39.7	10067	k127_5382749	VP_570	True	0.268991	NA	NA	0.395667	NA	NA	0.999982	NA	NA	1071.38	NA	NA	dsDNA	NA	NA	lytic	Low-quality	22.88	AAI-based (high-confidence)	0	Genome-fragment	NA	NA	NA	NA	NA	NA	NA	NA	NA	NA	NA	NA
Malaspina_Vir_6167	8	k127_5063576 flag=0 multi=5.7316 len=10061	46.19	10061	k127_5063576	VP_571	True	0.00222519	NA	NA	NA	NA	NA	1	NA	NA	27.6904	NA	NA	dsDNA	NA	NA	lytic	Not-determined	NA	NA	0	Genome-fragment	no viral genes detected	NA	NA	NA	NA	NA	NA	NA	NA	NA	NA	NA
Malaspina_Vir_2966	13	k127_1177857 flag=0 multi=41.9587 len=10052	44.4	10052	k127_1177857	VP_573	True	0.0304912	0.142003	0.265615	0.061562	0.177467	0.173428	0.849815	0.429668	0.296919	197.143	196.812	193.149	dsDNA	Inoviridae	Cp8virus	lytic	Low-quality	5.21	HMM-based (lower-bound)	0	Genome-fragment	NA	NA	NA	NA	NA	NA	NA	NA	NA	NA	NA	NA
Malaspina_Vir_894	17	k127_10219822 flag=1 multi=10.9899 len=10052	31.65	10052	k127_10219822	VP_572	True	0.181917	0.422742	0.551675	0.283771	0.507284	0.503065	0.99996	0.582855	0.486486	777.77	626.047	518.236	dsDNA	Siphoviridae	D3virus	lytic	Not-determined	NA	NA	0	Genome-fragment	no viral genes detected	NA	NA	NA	NA	NA	NA	NA	NA	NA	NA	NA
Malaspina_Vir_5743	15	k127_7065822 flag=1 multi=9.2406 len=10036	39.14	10036	k127_7065822	VP_574	True	0.582074	0.743186	0.882431	0.698495	0.844234	0.85298	0.999987	0.75149	0.852659	2261.45	1593.93	1566	dsDNA	Siphoviridae	T5virus	lytic	Low-quality	9.21	AAI-based (high-confidence)	0	Genome-fragment	NA	NA	NA	NA	NA	NA	NA	NA	NA	NA	NA	NA
Malaspina_Vir_6010	20	k127_12874503 flag=1 multi=7.0000 len=10026	38.75	10026	k127_12874503	VP_575	True	0.570686	0.723988	0.745296	0.688865	0.682937	0.504627	0.999712	0.503602	0.20716	2205.61	1501.71	856.256	dsDNA	Podoviridae	Lambdavirus	lytic	Low-quality	17.99	AAI-based (medium-confidence)	0	Genome-fragment	NA	NA	NA	NA	NA	NA	NA	NA	NA	NA	NA	NA
Malaspina_Vir_5237	10	k127_7447847 flag=0 multi=7.7455 len=10008	35.8	10008	k127_7447847	VP_576	True	0.465564	0.760554	0.884685	0.582392	0.85178	0.860835	1	0.946769	0.313513	1746.6	1685.05	1587.98	dsDNA	Myoviridae	T4virus	lytic	Not-determined	NA	NA	0	Genome-fragment	no viral genes detected	NA	NA	NA	NA	NA	NA	NA	NA	NA	NA	NA
Malaspina_Vir_1339	18	k127_1722301 flag=0 multi=58.9412 len=9998	41.59	9998	k127_1722301	VP_577	True	0.485278	0.301351	0.460773	0.611519	0.717314	0.352193	1	0.798713	0.848472	1826.68	409.639	395.923	dsDNA	Siphoviridae	Biseptimavirus	lytic	Low-quality	5.95	HMM-based (lower-bound)	0	Genome-fragment	NA	mp-deep_mag-0209.fasta	359	0	0	Bacteria	Bacteroidota	Bacteroidia	Flavobacteriales	Flavobacteriaceae	Leeuwenhoekiella	Leeuwenhoekiella marinoflava
Malaspina_Vir_4487	9	k127_12240588 flag=0 multi=7.0000 len=9995	40.06	9995	k127_12240588	VP_578	True	0.582111	0.726759	0.841058	0.698638	0.848402	0.86322	0.999996	0.477012	0.295846	2261.61	1515.3	1257.85	dsDNA	Myoviridae	P12002virus	lytic	Low-quality	18.73	AAI-based (medium-confidence)	0	Genome-fragment	NA	NA	NA	NA	NA	NA	NA	NA	NA	NA	NA	NA
Malaspina_Vir_6181	12	k127_8448426 flag=1 multi=6.0000 len=9990	35.29	9990	k127_8448426	VP_579	True	0.212795	0.303499	0.470545	0.32688	0.66963	0.64507	0.999997	0.459944	0.217195	885.942	413.139	407.213	dsDNA	Myoviridae	T4virus	lytic	Low-quality	5.36	AAI-based (medium-confidence)	0	Genome-fragment	NA	NA	NA	NA	NA	NA	NA	NA	NA	NA	NA	NA
Malaspina_Vir_6503	13	k127_1233195 flag=0 multi=8.9838 len=9989	41.54	9989	k127_1233195	VP_580	True	0.609029	0.658963	0.83552	0.71272	0.779739	0.0124937	0.999977	0.869011	0.674736	2400.85	1231.51	1227.04	dsDNA	Siphoviridae	P12002virus	lytic	Low-quality	20.94	AAI-based (medium-confidence)	0	Genome-fragment	NA	NA	NA	NA	NA	NA	NA	NA	NA	NA	NA	NA
Malaspina_Vir_4991	23	k127_5907816 flag=0 multi=61.8762 len=9982	55.61	9982	k127_5907816	VP_581	True	0.845584	0.824657	0.913206	0.900088	0.892717	0.902603	0.99964	0.515327	0.201746	4557.18	2140.58	1931.81	dsDNA	Podoviridae	Prtbvirus	lytic	Low-quality	12.62	AAI-based (high-confidence)	0	Genome-fragment	NA	NA	NA	NA	NA	NA	NA	NA	NA	NA	NA	NA
Malaspina_Vir_6452	21	k127_115536 flag=1 multi=7.9481 len=9964	57.29	9964	k127_115536	VP_582	True	0.31228	0.254331	0.39589	0.673357	0.299377	0.298274	0.999091	0.700492	0.761819	1214.44	343.484	318.329	dsDNA	Myoviridae	Cp8virus	lytic	Low-quality	17.14	HMM-based (lower-bound)	0	Genome-fragment	NA	mp-deep_mag-0347.fasta	45	0	0	Bacteria	Proteobacteria	Gammaproteobacteria	Pseudomonadales	Saccharospirillaceae	Thalassolituus	Thalassolituus oleivorans
Malaspina_Vir_5934	9	k127_2564414 flag=0 multi=13.9996 len=682664_fragment_15	29.88	9957	k127_2564414	VP_583	True	0.031835	0.145497	NA	0.0637799	0.172467	0.170479	1	0.638635	NA	203.846	201.154	NA	dsDNA	Myoviridae	NA	lysogenic	Not-determined	NA	NA	0	Genome-fragment	no viral genes detected	NA	NA	NA	NA	NA	NA	NA	NA	NA	NA	NA
Malaspina_Vir_562	11	k127_2816898 flag=0 multi=20.0000 len=9945	41.07	9945	k127_2816898	VP_584	True	0.72063	0.642722	0.825566	0.807812	0.765748	0.761876	0.999789	0.502389	0.885105	3122.15	1173.48	1173.05	dsDNA	Siphoviridae	Lambdavirus	lytic	Low-quality	16.73	AAI-based (high-confidence)	0	Genome-fragment	NA	NA	NA	NA	NA	NA	NA	NA	NA	NA	NA	NA
Malaspina_Vir_313	9	k127_3656315 flag=1 multi=4.9995 len=9940	48.56	9940	k127_3656315	VP_585	True	NA	NA	NA	NA	NA	NA	NA	NA	NA	NA	NA	NA	NA	NA	NA	lytic	Not-determined	NA	NA	0	Genome-fragment	no viral genes detected	NA	NA	NA	NA	NA	NA	NA	NA	NA	NA	NA
Malaspina_Vir_4146	19	k127_2040088 flag=0 multi=52.5571 len=9940	56.18	9940	k127_2040088	VP_586	True	0.278556	0.420301	0.484315	0.406772	0.376965	0.367418	0.999997	0.914712	0.918721	1102.84	621.454	423.578	dsDNA	Myoviridae	P1virus	lytic	Low-quality	12.32	HMM-based (lower-bound)	0	Genome-fragment	NA	mp-deep_mag-0126.fasta	127	0	0	Bacteria	Proteobacteria	Gammaproteobacteria	Pseudomonadales	Halomonadaceae	Halomonas	Halomonas aquamarina
Malaspina_Vir_4032	14	k127_13090582 flag=3 multi=12.0012 len=9923	59.36	9923	k127_13090582	VP_587	True	NA	NA	NA	NA	NA	NA	NA	NA	NA	NA	NA	NA	NA	NA	NA	lytic	Not-determined	NA	NA	0	Genome-fragment	no viral genes detected; low-confidence DTR	NA	NA	NA	NA	NA	NA	NA	NA	NA	NA	NA
Malaspina_Vir_3585	8	k127_2821843 flag=0 multi=65.6779 len=9917	43.51	9917	k127_2821843	VP_588	True	0.887622	0.0942596	0.173646	0.929569	0.116248	0.115798	0.999959	0.923357	0.449484	5444.67	134.754	125.974	dsDNA	Myoviridae	Rsl2virus	lytic	Low-quality	3.38	HMM-based (lower-bound)	0	Genome-fragment	NA	NA	NA	NA	NA	NA	NA	NA	NA	NA	NA	NA
Malaspina_Vir_6223	15	k127_10711250 flag=0 multi=6.9939 len=9896	37.09	9896	k127_10711250	VP_589	True	0.547812	0.819682	0.922755	0.669259	0.154885	0.152247	1	0.977496	0.333372	2097.37	2097.3	2086.42	dsDNA	Myoviridae	M12virus	lytic	Low-quality	4.17	HMM-based (lower-bound)	0	Genome-fragment	NA	NA	NA	NA	NA	NA	NA	NA	NA	NA	NA	NA
Malaspina_Vir_998	12	k127_10025540 flag=1 multi=5.0000 len=9879	39.5	9879	k127_10025540	VP_590	True	0.716649	0.547097	0.758066	0.768892	0.779858	0.781242	0.999944	0.71181	0.503663	3090.5	892.361	894.595	dsDNA	Podoviridae	Bcep22virus	lytic	Low-quality	13.28	HMM-based (lower-bound)	0	Genome-fragment	NA	NA	NA	NA	NA	NA	NA	NA	NA	NA	NA	NA
Malaspina_Vir_3583	15	k127_6460754 flag=0 multi=20.0000 len=9876	57.91	9876	k127_6460754	VP_591	True	NA	NA	NA	NA	NA	NA	NA	NA	NA	NA	NA	NA	NA	NA	NA	lytic	Not-determined	NA	NA	0	Genome-fragment	no viral genes detected	mp-deep_mag-0118.fasta	103	0	0	Bacteria	Proteobacteria	Alphaproteobacteria	Rhizobiales	Rhizobiaceae	Fulvimarina	undef
Malaspina_Vir_1334	13	k127_961526 flag=1 multi=6.0000 len=9874	35.05	9874	k127_961526	VP_592	True	0.275692	0.504154	0.657628	0.40359	0.571865	0.562452	0.999988	0.826513	0.594673	1093.59	792.347	703.24	dsDNA	Myoviridae	M12virus	lytic	Low-quality	5.28	AAI-based (medium-confidence)	0	Genome-fragment	NA	NA	NA	NA	NA	NA	NA	NA	NA	NA	NA	NA
Malaspina_Vir_6192	16	k127_7977462 flag=0 multi=39.3505 len=9873	53.85	9873	k127_7977462	VP_593	True	0.362314	NA	NA	0.494919	NA	NA	0.999897	NA	NA	1379.68	NA	NA	dsDNA	NA	NA	lysogenic	Low-quality	9.55	HMM-based (lower-bound)	0	Genome-fragment	NA	mp-deep_mag-0572.fasta	105	0	0	Bacteria	Proteobacteria	Alphaproteobacteria	Caulobacterales	Hyphomonadaceae	Hyphomonas	Hyphomonas sp000682775
Malaspina_Vir_4554	7	k127_1426218 flag=0 multi=5.5081 len=9872	42.27	9872	k127_1426218	VP_594	True	0.100962	0.195373	0.305999	0.167506	0.226704	0.223121	0.99994	0.456062	0.140341	485.08	263.709	227.291	dsDNA	Podoviridae	P12002virus	lytic	Low-quality	17.2	AAI-based (medium-confidence)	0	Genome-fragment	NA	mp-deep_mag-0548.fasta	46	0	0	Bacteria	Proteobacteria	Gammaproteobacteria	Enterobacterales	Alteromonadaceae	Alteromonas	Alteromonas sp002691125
Malaspina_Vir_6396	16	k127_3037518 flag=1 multi=6.0000 len=9855	33.74	9855	k127_3037518	VP_595	True	0.221389	0.108645	0.226247	0.337676	0.105326	0.143394	1	0.448834	0.368273	915.304	153.587	163.079	dsDNA	Phycodnaviridae	Catovirus	lytic	Low-quality	7.7	AAI-based (medium-confidence)	0	Genome-fragment	NA	NA	NA	NA	NA	NA	NA	NA	NA	NA	NA	NA
Malaspina_Vir_3661	18	k127_10324981 flag=0 multi=11.0000 len=9847	33.12	9847	k127_10324981	VP_596	True	0.602031	0.847099	0.93401	0.715482	0.910201	0.917756	0.999999	0.499578	0.372071	2363.31	2363.07	2334.68	dsDNA	Siphoviridae	T4virus	lytic	Low-quality	2.85	HMM-based (lower-bound)	0	Genome-fragment	NA	NA	NA	NA	NA	NA	NA	NA	NA	NA	NA	NA
Malaspina_Vir_1790	18	k127_4638228 flag=0 multi=6.8925 len=9832	40.76	9832	k127_4638228	VP_597	True	0.975393	0.991524	0.992655	0.986636	0.995757	0.996001	0.999885	0.591486	0.871758	11729.9	11728.3	10640	dsDNA	Siphoviridae	Lambdavirus	lytic	Low-quality	16.29	AAI-based (high-confidence)	0	Genome-fragment	NA	NA	NA	NA	NA	NA	NA	NA	NA	NA	NA	NA
Malaspina_Vir_3245	4	k127_140082 flag=1 multi=7.0000 len=9832	35.72	9832	k127_140082	VP_598	True	0.350317	0.628204	0.815884	0.483258	0.801921	0.27806	1	0.98362	0.943823	1341.12	1124.26	1123.72	dsDNA	Myoviridae	T4virus	lytic	Low-quality	2.38	HMM-based (lower-bound)	0	Genome-fragment	NA	NA	NA	NA	NA	NA	NA	NA	NA	NA	NA	NA
Malaspina_Vir_5633	9	k127_11751010 flag=1 multi=12.1950 len=33992_fragment_1	64.53	9789	k127_11751010	VP_599	True	0.224954	NA	NA	0.3217	NA	NA	0.99983	NA	NA	927.362	NA	NA	dsDNA	NA	NA	lysogenic	Low-quality	5.93	AAI-based (high-confidence)	74.61	Genome-fragment	NA	mp-deep_mag-0533.fasta	57	0	0	Bacteria	Proteobacteria	Alphaproteobacteria	Rhodobacterales	Rhodobacteraceae	Paracoccus	Paracoccus sp002294185
Malaspina_Vir_768	16	k127_3404952 flag=1 multi=8.7820 len=9787	43.59	9787	k127_3404952	VP_600	True	0.146277	0.0605819	0.121437	0.231907	0.0748237	0.0744937	0.998825	0.619008	0.442597	654.561	93.016	91.1727	dsDNA	Siphoviridae	Spbetavirus	lysogenic	Not-determined	NA	NA	0	Genome-fragment	no viral genes detected	mp-deep_mag-0058.fasta	165	0	0	Bacteria	Bacteroidota	Bacteroidia	Cytophagales	Spirosomaceae	undef	undef
Malaspina_Vir_5849	11	k127_131096 flag=1 multi=7.5625 len=9782	46.6	9782	k127_131096	VP_601	True	NA	NA	NA	NA	NA	NA	NA	NA	NA	NA	NA	NA	NA	NA	NA	lytic	Low-quality	4.7	HMM-based (lower-bound)	0	Genome-fragment	NA	NA	NA	NA	NA	NA	NA	NA	NA	NA	NA	NA
Malaspina_Vir_2203	9	k127_1517471 flag=0 multi=18.9911 len=40377_fragment_1	50.11	9779	k127_1517471	VP_602	True	NA	NA	NA	NA	NA	NA	NA	NA	NA	NA	NA	NA	NA	NA	NA	lysogenic	Not-determined	NA	NA	0	Genome-fragment	no viral genes detected	mp-deep_mag-0250.fasta	835	0	0	Bacteria	Proteobacteria	Gammaproteobacteria	Xanthomonadales	Marinicellaceae	Marinicella	undef
Malaspina_Vir_2737	10	k127_6492741 flag=0 multi=19.0000 len=24021_fragment_1	40.79	9775	k127_6492741	VP_603	True	0.032722	0.150644	NA	0.0651565	0.183039	0.179765	0.99998	0.938156	NA	208.15	207.746	NA	dsDNA	Siphoviridae	NA	lysogenic	Low-quality	1.91	AAI-based (medium-confidence)	28.12	Genome-fragment	NA	NA	NA	NA	NA	NA	NA	NA	NA	NA	NA	NA
Malaspina_Vir_1816	13	k127_701454 flag=0 multi=14.8750 len=9773	35.16	9773	k127_701454	VP_604	True	0.57239	0.832228	0.892011	0.690253	0.849479	0.858909	1	0.887379	0.743832	2213.68	2213.03	1663.03	dsDNA	Myoviridae	T4virus	lytic	Low-quality	5.24	AAI-based (medium-confidence)	0	Genome-fragment	NA	NA	NA	NA	NA	NA	NA	NA	NA	NA	NA	NA
Malaspina_Vir_1140	8	k127_8476672 flag=0 multi=9.9813 len=9766	63.4	9766	k127_8476672	VP_605	True	NA	NA	NA	NA	NA	NA	NA	NA	NA	NA	NA	NA	NA	NA	NA	lysogenic	Not-determined	NA	NA	0	Genome-fragment	no viral genes detected	mp-deep_mag-0562.fasta	206	0	0	Bacteria	Proteobacteria	Alphaproteobacteria	Rhodobacterales	Rhodobacteraceae	Mameliella	undef
Malaspina_Vir_1146	8	k127_5934613 flag=0 multi=40.6800 len=9763	44.36	9763	k127_5934613	VP_606	True	NA	NA	NA	NA	NA	NA	NA	NA	NA	NA	NA	NA	NA	NA	NA	lytic	Low-quality	16.45	AAI-based (medium-confidence)	0	Genome-fragment	no viral genes detected	mp-deep_mag-0320.fasta	176	0	0	Bacteria	Proteobacteria	Gammaproteobacteria	Enterobacterales	Alteromonadaceae	Idiomarina	Idiomarina zobellii
Malaspina_Vir_4087	6	k127_762121 flag=0 multi=9.9821 len=9753	46.85	9753	k127_762121	VP_607	True	0.588796	0.840431	0.491735	0.704471	0.0165618	0.0155754	0.999965	0.875036	0.689552	2295.51	2295.39	432.61	dsDNA	Podoviridae	Bcep22virus	lytic	Low-quality	17.68	AAI-based (high-confidence)	0	Genome-fragment	NA	NA	NA	NA	NA	NA	NA	NA	NA	NA	NA	NA
Malaspina_Vir_5513	16	k127_12164798 flag=1 multi=6.0000 len=9751	40.95	9751	k127_12164798	VP_608	True	0.035191	0.160032	0.242579	0.0692482	0.193343	NA	1	0.983088	0.214051	220.93	219.399	175.251	dsDNA	Myoviridae	T4virus	lytic	Low-quality	4.94	HMM-based (lower-bound)	0	Genome-fragment	NA	NA	NA	NA	NA	NA	NA	NA	NA	NA	NA	NA
Malaspina_Vir_3483	6	k127_10095812 flag=1 multi=4.6028 len=9748	59.16	9748	k127_10095812	VP_609	True	0.00288518	NA	NA	0.00339082	NA	NA	0.999743	NA	NA	32.5157	NA	NA	dsDNA	NA	NA	lytic	Low-quality	20.69	AAI-based (high-confidence)	0	Genome-fragment	no viral genes detected	NA	NA	NA	NA	NA	NA	NA	NA	NA	NA	NA
Malaspina_Vir_2457	12	k127_11649428 flag=1 multi=6.0000 len=9743	55.76	9743	k127_11649428	VP_610	True	0.362626	NA	NA	0.49521	NA	NA	1	NA	NA	1380.68	NA	NA	dsDNA	NA	NA	lytic	Low-quality	5.71	HMM-based (lower-bound)	0	Genome-fragment	NA	NA	NA	NA	NA	NA	NA	NA	NA	NA	NA	NA
Malaspina_Vir_3427	11	k127_11572484 flag=0 multi=10.9309 len=27606_fragment_2	66.72	9703	k127_11572484	VP_611	True	0.240801	0.420297	NA	0.361407	0.12101	0.119611	0.999975	0.797341	NA	979.154	621.436	NA	dsDNA	Myoviridae	NA	lysogenic	Low-quality	3.52	AAI-based (medium-confidence)	0	Genome-fragment	NA	mp-deep_mag-0562.fasta	125	0	0	Bacteria	Proteobacteria	Alphaproteobacteria	Rhodobacterales	Rhodobacteraceae	Mameliella	undef
Malaspina_Vir_5459	12	k127_12286530 flag=1 multi=6.0000 len=9694	54.8	9694	k127_12286530	VP_612	True	0.894291	0.951395	0.976328	0.934356	0.976273	0.978487	0.999999	0.900081	0.940675	5631.03	4888.08	4876.39	dsDNA	Podoviridae	Prtbvirus	lytic	Low-quality	25.87	AAI-based (medium-confidence)	0	Genome-fragment	NA	NA	NA	NA	NA	NA	NA	NA	NA	NA	NA	NA
Malaspina_Vir_1442	7	k127_10360968 flag=1 multi=5.0000 len=9689	38.39	9689	k127_10360968	VP_613	True	0.179213	0.47742	0.667343	0.279533	0.588202	NA	0.999996	0.868681	0.857813	768.228	735.808	720.373	dsDNA	Siphoviridae	P12002virus	lytic	Low-quality	6.7	HMM-based (lower-bound)	0	Genome-fragment	NA	NA	NA	NA	NA	NA	NA	NA	NA	NA	NA	NA
Malaspina_Vir_4595	15	k127_2054190 flag=1 multi=10.9942 len=9688	54.18	9688	k127_2054190	VP_614	True	0.0819704	0.13304	NA	0.135256	0.16461	NA	1	0.899643	NA	404.628	185.269	NA	dsDNA	Siphoviridae	NA	lytic	Low-quality	13.69	HMM-based (lower-bound)	0	Genome-fragment	low-confidence DTR	NA	NA	NA	NA	NA	NA	NA	NA	NA	NA	NA
Malaspina_Vir_965	17	k127_12691814 flag=1 multi=6.0000 len=9683	34.73	9683	k127_12691814	VP_615	True	0.164941	0.349349	0.117026	0.25873	0.0699118	0.0697638	0.999951	0.710184	0.847504	720.616	490.236	88.2799	dsDNA	Myoviridae	Cd119virus	lytic	Low-quality	14.6	HMM-based (lower-bound)	0	Genome-fragment	NA	NA	NA	NA	NA	NA	NA	NA	NA	NA	NA	NA
Malaspina_Vir_897	8	k127_11123927 flag=0 multi=9.9906 len=9682	44.8	9682	k127_11123927	VP_616	True	0.0491755	0.140675	0.247858	0.0892316	NA	NA	0.999989	0.908158	0.279454	279.582	195.195	179.597	dsDNA	Siphoviridae	Globulovirus	lytic	Low-quality	20.72	AAI-based (high-confidence)	0	Genome-fragment	NA	NA	NA	NA	NA	NA	NA	NA	NA	NA	NA	NA
Malaspina_Vir_4272	11	k127_11235666 flag=0 multi=12.0666 len=9675	48.91	9675	k127_11235666	VP_617	True	0.0402593	NA	NA	0.0767749	NA	NA	0.999803	NA	NA	243.886	NA	NA	dsDNA	NA	NA	lysogenic	Not-determined	NA	NA	0	Genome-fragment	no viral genes detected	mp-deep_mag-0098.fasta	315	0	0	Bacteria	Proteobacteria	Gammaproteobacteria	Pseudomonadales	Pseudohongiellaceae	UBA9145	undef
Malaspina_Vir_461	11	k127_2166789 flag=1 multi=6.0000 len=9668	44.54	9668	k127_2166789	VP_618	True	0.726182	0.736845	0.238824	0.811958	0.155259	0.152798	0.999799	0.879372	0.37229	3166.58	1562.93	172.693	dsDNA	Myoviridae	Cba41virus	lytic	Low-quality	19.85	AAI-based (high-confidence)	0	Genome-fragment	NA	NA	NA	NA	NA	NA	NA	NA	NA	NA	NA	NA
Malaspina_Vir_4808	14	k127_9937861 flag=1 multi=5.8375 len=9668	37.01	9668	k127_9937861	VP_619	True	0.945407	0.976652	0.962861	0.968592	0.938544	0.936415	0.999995	0.968279	0.68216	7978.61	7090.53	3506.23	dsDNA	Podoviridae	Vp5virus	lytic	Low-quality	23.46	AAI-based (high-confidence)	0	Genome-fragment	NA	NA	NA	NA	NA	NA	NA	NA	NA	NA	NA	NA
Malaspina_Vir_1742	13	k127_6597188 flag=1 multi=6.0000 len=9663	39.73	9663	k127_6597188	VP_620	True	0.0061655	NA	NA	0.0105324	0.0362647	0.0352929	1	NA	NA	55.5215	NA	NA	dsDNA	NA	NA	lytic	Low-quality	6.21	AAI-based (medium-confidence)	0	Genome-fragment	no viral genes detected	NA	NA	NA	NA	NA	NA	NA	NA	NA	NA	NA
Malaspina_Vir_1907	18	k127_12450984 flag=1 multi=8.0000 len=9659	38.02	9659	k127_12450984	VP_621	True	0.0990811	NA	NA	0.164758	NA	NA	0.999975	NA	NA	477.89	NA	NA	dsDNA	NA	NA	lytic	Low-quality	19.82	AAI-based (high-confidence)	0	Genome-fragment	NA	NA	NA	NA	NA	NA	NA	NA	NA	NA	NA	NA
Malaspina_Vir_4527	15	k127_8481183 flag=0 multi=10.9975 len=78610_fragment_1	62.51	9638	k127_8481183	VP_622	True	0.605286	NA	NA	0.718229	NA	NA	0.999939	NA	NA	2380.68	NA	NA	dsDNA	NA	NA	lysogenic	Low-quality	23.04	AAI-based (high-confidence)	0	Genome-fragment	NA	NA	NA	NA	NA	NA	NA	NA	NA	NA	NA	NA
Malaspina_Vir_2406	20	k127_1937990 flag=1 multi=5.0000 len=9578	32.63	9578	k127_1937990	VP_623	True	0.442456	0.0875319	0.170241	0.570657	0.338153	0.331589	0.999952	0.629988	0.425713	1658.9	126.357	123.677	dsDNA	Siphoviridae	Alphabaculovirus	lytic	Low-quality	20.12	HMM-based (lower-bound)	0	Genome-fragment	NA	NA	NA	NA	NA	NA	NA	NA	NA	NA	NA	NA
Malaspina_Vir_6549	9	k127_8510749 flag=0 multi=5.8958 len=9573	56.82	9573	k127_8510749	VP_624	True	0.635379	0.625838	0.805941	0.742454	0.74707	0.666503	0.999952	0.711705	0.338774	2547.81	1116.56	1075.1	dsDNA	Podoviridae	Bcep22virus	lytic	Low-quality	14.98	AAI-based (medium-confidence)	0	Genome-fragment	NA	NA	NA	NA	NA	NA	NA	NA	NA	NA	NA	NA
Malaspina_Vir_2330	12	k127_8320111 flag=0 multi=4.4589 len=9563	61.02	9563	k127_8320111	VP_625	True	NA	NA	NA	NA	NA	NA	NA	NA	NA	NA	NA	NA	NA	NA	NA	lytic	Not-determined	NA	NA	0	Genome-fragment	no viral genes detected	mp-deep_mag-0263.fasta	61	0	0	Bacteria	Proteobacteria	Alphaproteobacteria	Rhodospirillales_A	Casp-alpha2	Casp-alpha2	Casp-alpha2 sp002938315
Malaspina_Vir_643	7	k127_1941063 flag=1 multi=6.0000 len=9559	28.07	9559	k127_1941063	VP_626	True	NA	NA	NA	NA	NA	NA	NA	NA	NA	NA	NA	NA	NA	NA	NA	lytic	Not-determined	NA	NA	0	Genome-fragment	no viral genes detected	NA	NA	NA	NA	NA	NA	NA	NA	NA	NA	NA
Malaspina_Vir_5611	14	k127_4563305 flag=0 multi=7.9844 len=9552	38.02	9552	k127_4563305	VP_627	True	NA	NA	NA	NA	NA	NA	NA	NA	NA	NA	NA	NA	NA	NA	NA	lytic	Not-determined	NA	NA	0	Genome-fragment	no viral genes detected	mp-deep_mag-0058.fasta	202	0	0	Bacteria	Bacteroidota	Bacteroidia	Cytophagales	Spirosomaceae	undef	undef
Malaspina_Vir_3204	15	k127_9224279 flag=1 multi=5.0000 len=9550	44.91	9550	k127_9224279	VP_628	True	0.227424	NA	NA	0.34473	0.321108	0.317783	1	NA	NA	935.541	NA	NA	dsDNA	NA	NA	lytic	Low-quality	1.74	HMM-based (lower-bound)	0	Genome-fragment	NA	NA	NA	NA	NA	NA	NA	NA	NA	NA	NA	NA
Malaspina_Vir_5624	15	k127_10613569 flag=0 multi=20.4763 len=9540	48.24	9540	k127_10613569	VP_629	True	0.69379	0.563075	NA	0.787644	NA	NA	0.999962	0.977168	NA	2920.2	932.271	NA	dsDNA	Myoviridae	NA	lytic	Low-quality	17.72	HMM-based (lower-bound)	0	Genome-fragment	NA	NA	NA	NA	NA	NA	NA	NA	NA	NA	NA	NA
Malaspina_Vir_315	7	k127_11498400 flag=0 multi=9.9904 len=9532	46	9532	k127_11498400	VP_630	True	0.0477785	0.2028	NA	0.0865969	0.119781	0.173398	1	0.917771	NA	273.964	273.34	NA	dsDNA	Lavidaviridae	NA	lytic	Not-determined	NA	NA	0	Genome-fragment	no viral genes detected	NA	NA	NA	NA	NA	NA	NA	NA	NA	NA	NA
Malaspina_Vir_1837	10	k127_12213217 flag=0 multi=12.9993 len=341012_fragment_3	61.83	9529	k127_12213217	VP_631	True	0.62058	0.578269	0.090847	0.730553	0.0519819	0.0515991	0.999939	0.892336	0.929433	2463.65	972.092	70.8967	dsDNA	Siphoviridae	Lambdavirus	lysogenic	Low-quality	38.42	AAI-based (medium-confidence)	0	Genome-fragment	NA	NA	NA	NA	NA	NA	NA	NA	NA	NA	NA	NA
Malaspina_Vir_1165	16	k127_1564181 flag=1 multi=6.0000 len=9508	62.87	9508	k127_1564181	VP_632	True	0.945517	0.600499	NA	0.968682	NA	NA	0.999961	0.992146	NA	7988.85	1036.87	NA	dsDNA	Myoviridae	NA	lytic	Low-quality	27.58	AAI-based (medium-confidence)	0	Genome-fragment	NA	NA	NA	NA	NA	NA	NA	NA	NA	NA	NA	NA
Malaspina_Vir_2826	12	k127_2360677 flag=0 multi=29.9182 len=9500	23.05	9500	k127_2360677	VP_633	True	0.00732994	0.0359144	0.0783526	NA	NA	NA	1	0.999996	1	62.8931	62.8923	62.8931	dsDNA	Baculoviridae	Alphabaculovirus	lytic	Not-determined	NA	NA	0	Genome-fragment	no viral genes detected	NA	NA	NA	NA	NA	NA	NA	NA	NA	NA	NA
Malaspina_Vir_1724	8	k127_4682194 flag=0 multi=12.6704 len=9497	30.22	9497	k127_4682194	VP_634	True	NA	NA	NA	NA	NA	NA	NA	NA	NA	NA	NA	NA	NA	NA	NA	lytic	Low-quality	7.47	AAI-based (medium-confidence)	0	Genome-fragment	no viral genes detected	mp-deep_mag-0584.fasta	181	0	0	Bacteria	Bacteroidota	Bacteroidia	Flavobacteriales	Flavobacteriaceae	Mesonia	undef
Malaspina_Vir_722	11	k127_4446380 flag=1 multi=6.0000 len=9489	47.22	9489	k127_4446380	VP_635	True	0.199797	0.489463	0.661904	0.309269	0.580476	0.570288	0.999637	0.553764	0.23397	840.589	759.936	711.107	dsDNA	Podoviridae	Vp5virus	lytic	Low-quality	21.86	AAI-based (high-confidence)	0	Genome-fragment	NA	NA	NA	NA	NA	NA	NA	NA	NA	NA	NA	NA
Malaspina_Vir_778	8	k127_2510621 flag=0 multi=6.9936 len=9480	31.09	9480	k127_2510621	VP_636	True	0.0205241	0.0989049	NA	0.04224	NA	NA	1	0.82009	NA	140.809	140.761	NA	dsDNA	Myoviridae	NA	lytic	Not-determined	NA	NA	0	Genome-fragment	no viral genes detected	mp-deep_mag-0328.fasta	27	0	0	Bacteria	Bacteroidota	Bacteroidia	Flavobacteriales	Flavobacteriaceae	Maribacter	Maribacter dokdonensis
Malaspina_Vir_3767	8	k127_11458006 flag=0 multi=39.9583 len=9477	58.42	9477	k127_11458006	VP_637	True	NA	NA	NA	NA	NA	NA	NA	NA	NA	NA	NA	NA	NA	NA	NA	lytic	Not-determined	NA	NA	0	Genome-fragment	no viral genes detected	NA	NA	NA	NA	NA	NA	NA	NA	NA	NA	NA
Malaspina_Vir_2407	12	k127_8801727 flag=1 multi=5.9946 len=9471	41.14	9471	k127_8801727	VP_638	True	0.036731	0.0829607	0.0612681	0.0529097	0.10261	0.101717	0.999984	0.518053	0.512887	228.583	120.493	52.5452	dsDNA	Siphoviridae	P2virus	lytic	Low-quality	10.63	HMM-based (lower-bound)	0	Genome-fragment	NA	mp-deep_mag-0134.fasta	162	0	0	Bacteria	Proteobacteria	Gammaproteobacteria	Pseudomonadales	Moraxellaceae	Acinetobacter	Acinetobacter sp000369565
Malaspina_Vir_2957	14	k127_9962457 flag=1 multi=5.0000 len=9463	49.83	9463	k127_9962457	VP_639	True	0.239869	NA	NA	0.360254	NA	NA	1	NA	NA	976.19	NA	NA	dsDNA	NA	NA	lytic	Low-quality	5.11	AAI-based (high-confidence)	0	Genome-fragment	NA	NA	NA	NA	NA	NA	NA	NA	NA	NA	NA	NA
Malaspina_Vir_1308	20	k127_2574428 flag=0 multi=8.4374 len=9459	58.78	9459	k127_2574428	VP_640	True	0.590479	0.532917	0.727881	0.705951	0.254464	NA	1	0.589332	0.295026	2303.93	858.692	811.71	dsDNA	Podoviridae	F116virus	lytic	Low-quality	13.16	AAI-based (medium-confidence)	0	Genome-fragment	NA	NA	NA	NA	NA	NA	NA	NA	NA	NA	NA	NA
Malaspina_Vir_4742	8	k127_7496142 flag=0 multi=7.9925 len=9459	46.66	9459	k127_7496142	VP_641	True	0.477405	0.747336	0.86149	0.561528	0.811	0.816221	1	0.783721	0.686655	1794.38	1615.76	1391.97	dsDNA	Siphoviridae	Bc431virus	lytic	Not-determined	NA	NA	0	Genome-fragment	no viral genes detected	NA	NA	NA	NA	NA	NA	NA	NA	NA	NA	NA
Malaspina_Vir_3302	12	k127_10313790 flag=0 multi=10.6606 len=9448	38.29	9448	k127_10313790	VP_642	True	0.37498	0.397199	NA	0.20323	NA	NA	0.999995	0.979554	NA	1422.71	577.134	NA	dsDNA	Myoviridae	NA	lytic	Low-quality	1.73	AAI-based (medium-confidence)	63.2	Genome-fragment	NA	NA	NA	NA	NA	NA	NA	NA	NA	NA	NA	NA
Malaspina_Vir_4709	22	k127_8793866 flag=1 multi=7.0000 len=9448	36.82	9448	k127_8793866	VP_643	True	0.687255	0.680743	0.836581	0.78247	0.793074	0.795913	0.999944	0.681848	0.320566	2873.39	1316.84	1233.25	dsDNA	Myoviridae	M12virus	lytic	Low-quality	10.12	AAI-based (medium-confidence)	0	Genome-fragment	NA	NA	NA	NA	NA	NA	NA	NA	NA	NA	NA	NA
Malaspina_Vir_4576	13	k127_2990170 flag=0 multi=41.9913 len=94534_fragment_1	60.8	9432	k127_2990170	VP_644	True	0.37264	NA	NA	0.50515	NA	NA	0.999907	NA	NA	1414.78	NA	NA	dsDNA	NA	NA	lysogenic	Low-quality	23.32	AAI-based (medium-confidence)	0	Genome-fragment	NA	NA	NA	NA	NA	NA	NA	NA	NA	NA	NA	NA
Malaspina_Vir_2971	9	k127_1565724 flag=1 multi=7.0000 len=9403	61.19	9403	k127_1565724	VP_645	True	0.577315	0.299226	0.225321	0.694593	0.807139	0.810589	0.999993	0.806546	0.147788	2238.01	406.238	162.453	dsDNA	Siphoviridae	D3112virus	lytic	Low-quality	17.51	HMM-based (lower-bound)	0	Genome-fragment	NA	NA	NA	NA	NA	NA	NA	NA	NA	NA	NA	NA
Malaspina_Vir_632	13	k127_5555259 flag=0 multi=8.5730 len=9398	37.48	9398	k127_5555259	VP_646	True	0.843346	0.92112	0.948697	0.852907	0.931323	0.938327	0.999995	0.478817	0.360599	4520	3685.98	2791.55	dsDNA	Siphoviridae	T4virus	lytic	Low-quality	16.51	AAI-based (medium-confidence)	0	Genome-fragment	NA	NA	NA	NA	NA	NA	NA	NA	NA	NA	NA	NA
Malaspina_Vir_4064	10	k127_6612922 flag=1 multi=6.0000 len=9390	61.4	9390	k127_6612922	VP_647	True	0.868462	0.0652037	0.129664	0.916355	0.0794412	0.0796464	0.999999	0.871322	0.457844	4988.19	98.5599	96.8368	dsDNA	Podoviridae	Kpp25virus	lytic	Low-quality	23.33	AAI-based (medium-confidence)	0	Genome-fragment	NA	NA	NA	NA	NA	NA	NA	NA	NA	NA	NA	NA
Malaspina_Vir_3973	13	k127_11957574 flag=0 multi=14.9697 len=9371	23.9	9371	k127_11957574	VP_648	True	0.0698776	0.257244	0.424124	0.116571	0.262378	0.29815	0.99994	0.962226	0.961192	359.494	347.867	351.862	dsDNA	Phycodnaviridae	Chlorovirus	lytic	Low-quality	2.28	HMM-based (lower-bound)	0	Genome-fragment	NA	NA	NA	NA	NA	NA	NA	NA	NA	NA	NA	NA
Malaspina_Vir_5425	10	k127_9988254 flag=1 multi=4.0000 len=9363	58.83	9363	k127_9988254	VP_649	True	0.765181	0.584153	NA	0.841111	NA	NA	0.999952	0.917135	NA	3518.09	988.054	NA	dsDNA	Siphoviridae	NA	lytic	Low-quality	22.2	AAI-based (high-confidence)	0	Genome-fragment	NA	NA	NA	NA	NA	NA	NA	NA	NA	NA	NA	NA
Malaspina_Vir_740	11	k127_7519477 flag=0 multi=6.9948 len=9361	37.49	9361	k127_7519477	VP_650	True	0.557877	0.587148	0.242356	0.677717	0.245589	0.23975	0.99999	0.765002	0.304897	2143.79	996.729	175.131	dsDNA	Podoviridae	T4virus	lytic	Low-quality	13.04	HMM-based (lower-bound)	0	Genome-fragment	NA	mp-deep_mag-0212.fasta	193	0	0	Bacteria	Proteobacteria	Alphaproteobacteria	UBA1280	UBA2136	UBA2136	UBA2136 sp002689455
Malaspina_Vir_2041	10	k127_6780653 flag=0 multi=2.9601 len=9357	57.95	9357	k127_6780653	VP_651	True	0.0258461	0.121698	NA	0.0525198	0.056538	0.0897025	1	0.809387	NA	170.963	170.616	NA	dsDNA	Lavidaviridae	NA	lytic	Not-determined	NA	NA	0	Genome-fragment	no viral genes detected	NA	NA	NA	NA	NA	NA	NA	NA	NA	NA	NA
Malaspina_Vir_4724	9	k127_8194330 flag=1 multi=6.0000 len=9353	66.15	9353	k127_8194330	VP_652	True	0.0982109	0.00707128	0.0141172	0.163413	0.0703167	0.0701216	0.999816	0.904517	0.957953	474.496	22.3714	22.3714	dsDNA	Siphoviridae	Ff47virus	lytic	Low-quality	11.65	HMM-based (lower-bound)	0	Genome-fragment	NA	mp-deep_mag-0229.fasta	145	0	0	Bacteria	Actinobacteriota	Actinobacteria	Mycobacteriales	Mycobacteriaceae	Mycolicibacterium	undef
Malaspina_Vir_3761	13	k127_5235062 flag=0 multi=9.7152 len=9333	43.57	9333	k127_5235062	VP_653	True	0.885455	0.881716	0.905381	0.928194	0.870055	0.87934	0.999903	0.671451	0.359146	5387.24	2821.83	1821.78	dsDNA	Podoviridae	Luz24virus	lytic	Low-quality	22.96	AAI-based (high-confidence)	0	Genome-fragment	NA	NA	NA	NA	NA	NA	NA	NA	NA	NA	NA	NA
Malaspina_Vir_1567	15	k127_1580674 flag=1 multi=9.0000 len=9323	53.02	9323	k127_1580674	VP_654	True	0.0369804	0.167709	0.285008	0.0722428	0.202981	0.195447	0.999938	0.624681	0.666476	229.765	229.4	209.388	dsDNA	Siphoviridae	Phicbkvirus	lytic	Not-determined	NA	NA	0	Genome-fragment	no viral genes detected	mp-deep_mag-0280.fasta	162	0	0	Bacteria	Proteobacteria	Alphaproteobacteria	Rhodobacterales	Rhodobacteraceae	Tritonibacter	Tritonibacter mobile
Malaspina_Vir_3682	14	k127_8687142 flag=1 multi=4.0000 len=9287	32.55	9287	k127_8687142	VP_655	True	0.33685	0.612867	0.595197	0.469217	0.790465	0.792723	1	0.742244	0.178315	1296.02	1074.05	585.543	dsDNA	Myoviridae	Biseptimavirus	lytic	Low-quality	2.58	HMM-based (lower-bound)	0	Genome-fragment	NA	NA	NA	NA	NA	NA	NA	NA	NA	NA	NA	NA
Malaspina_Vir_215	13	k127_6875951 flag=0 multi=6.0000 len=9280	41.09	9280	k127_6875951	VP_656	True	0.0197745	NA	NA	NA	NA	NA	0.999999	NA	NA	136.363	NA	NA	dsDNA	NA	NA	lytic	Low-quality	4.93	HMM-based (lower-bound)	0	Genome-fragment	NA	NA	NA	NA	NA	NA	NA	NA	NA	NA	NA	NA
Malaspina_Vir_4482	8	k127_5630781 flag=1 multi=5.5916 len=9267	56.04	9267	k127_5630781	VP_657	True	0.130301	0.400905	0.57897	0.20816	0.0172551	0.0163279	0.999997	0.381803	0.353058	595.774	584.047	557.397	dsDNA	Myoviridae	Prtbvirus	lysogenic	Low-quality	4.22	HMM-based (lower-bound)	28.62	Genome-fragment	NA	mp-deep_mag-0559.fasta	34	0	0	Bacteria	UBA8248	UBA8248	undef	undef	undef	undef
Malaspina_Vir_1348	19	k127_3626897 flag=1 multi=7.0000 len=9247	43.12	9247	k127_3626897	VP_658	True	NA	NA	NA	NA	NA	NA	NA	NA	NA	NA	NA	NA	NA	NA	NA	lytic	Not-determined	NA	NA	0	Genome-fragment	no viral genes detected	NA	NA	NA	NA	NA	NA	NA	NA	NA	NA	NA
Malaspina_Vir_705	16	k127_10795056 flag=0 multi=45.0000 len=9185	41.81	9185	k127_10795056	VP_659	True	0.0418792	0.0817595	0.16264	0.0787766	0.222359	0.216895	0.917755	0.376887	0.401578	250.256	118.931	118.511	dsDNA	Inoviridae	Inovirus	lytic	Low-quality	20.06	HMM-based (lower-bound)	0	Genome-fragment	NA	NA	NA	NA	NA	NA	NA	NA	NA	NA	NA	NA
Malaspina_Vir_1886	13	k127_8602018 flag=1 multi=7.0000 len=9180	43.4	9180	k127_8602018	VP_660	True	NA	NA	NA	NA	NA	NA	NA	NA	NA	NA	NA	NA	NA	NA	NA	lytic	Not-determined	NA	NA	0	Genome-fragment	no viral genes detected	NA	NA	NA	NA	NA	NA	NA	NA	NA	NA	NA
Malaspina_Vir_552	17	k127_4374689 flag=1 multi=8.0000 len=9127	54.68	9127	k127_4374689	VP_661	True	0.703149	0.14623	0.257702	0.794819	NA	NA	0.999952	0.781081	0.767812	2988.33	202.11	187.062	dsDNA	Siphoviridae	Chivirus	lytic	Low-quality	19.47	AAI-based (medium-confidence)	0	Genome-fragment	NA	NA	NA	NA	NA	NA	NA	NA	NA	NA	NA	NA
Malaspina_Vir_2349	8	k127_7889471 flag=0 multi=9.4126 len=9124	36.3	9124	k127_7889471	VP_662	True	NA	NA	NA	NA	NA	NA	NA	NA	NA	NA	NA	NA	NA	NA	NA	lytic	Low-quality	4.62	HMM-based (lower-bound)	0	Genome-fragment	NA	NA	NA	NA	NA	NA	NA	NA	NA	NA	NA	NA
Malaspina_Vir_1300	15	k127_2254573 flag=0 multi=25.9443 len=9111	61.68	9111	k127_2254573	VP_663	True	0.825214	0.88894	0.0606648	0.885033	0.136926	0.135249	0.999977	0.952727	0.204698	4238.98	2942.46	52.1677	dsDNA	Siphoviridae	C5virus	lytic	Low-quality	12.12	HMM-based (lower-bound)	0	Genome-fragment	NA	NA	NA	NA	NA	NA	NA	NA	NA	NA	NA	NA
Malaspina_Vir_1871	7	k127_9786896 flag=0 multi=12.1441 len=9105	59.71	9105	k127_9786896	VP_664	True	NA	NA	NA	NA	NA	NA	NA	NA	NA	NA	NA	NA	NA	NA	NA	lytic	Not-determined	NA	NA	0	Genome-fragment	no viral genes detected	mp-deep_mag-0509.fasta	954	0	0	Bacteria	Proteobacteria	Alphaproteobacteria	Rhodobacterales	Rhodobacteraceae	Salipiger	Salipiger thiooxidans
Malaspina_Vir_6379	11	k127_4360446 flag=1 multi=8.0000 len=9097	39.73	9097	k127_4360446	VP_665	True	0.821631	0.824604	0.769221	0.882535	0.687057	0.663076	0.999999	0.737609	0.755883	4189.83	2139.97	929.659	dsDNA	Myoviridae	Vi1virus	lytic	Low-quality	9.73	AAI-based (high-confidence)	0	Genome-fragment	NA	NA	NA	NA	NA	NA	NA	NA	NA	NA	NA	NA
Malaspina_Vir_272	8	k127_9301540 flag=0 multi=6.4813 len=9090	34.13	9090	k127_9301540	VP_666	True	0.606613	0.849345	0.931613	0.719263	0.792105	0.793638	1	0.948989	0.388999	2387.7	2387.37	2277.66	dsDNA	Myoviridae	T4virus	lytic	Low-quality	5.75	AAI-based (medium-confidence)	0	Genome-fragment	NA	NA	NA	NA	NA	NA	NA	NA	NA	NA	NA	NA
Malaspina_Vir_3538	7	k127_6193570 flag=0 multi=7.5287 len=9085	49.3	9085	k127_6193570	VP_667	True	0.00568067	0.0251246	0.0598052	0.00930108	0.0324018	0.0312787	1	0.547787	0.859048	52.1699	49.7105	51.5001	dsDNA	Mimiviridae	Ostreavirus	lytic	Low-quality	1.2	HMM-based (lower-bound)	0	Genome-fragment	NA	NA	NA	NA	NA	NA	NA	NA	NA	NA	NA	NA
Malaspina_Vir_4401	10	k127_4959028 flag=0 multi=7.6193 len=9068	68.07	9068	k127_4959028	VP_668	True	0.814006	0.838117	0.334266	0.877051	0.903999	0.912243	0.999975	0.929644	0.350516	4084.22	2271.48	254.096	dsDNA	Siphoviridae	Phicbkvirus	lytic	Low-quality	16.62	AAI-based (medium-confidence)	0	Genome-fragment	NA	mp-deep_mag-0533.fasta	77	0	0	Bacteria	Proteobacteria	Alphaproteobacteria	Rhodobacterales	Rhodobacteraceae	Paracoccus	Paracoccus sp002294185
Malaspina_Vir_2062	16	k127_10841694 flag=1 multi=5.0000 len=9067	58.83	9067	k127_10841694	VP_669	True	0.795256	0.483945	NA	0.863581	0.225338	0.219668	0.999989	0.858992	NA	3848.41	748.698	NA	dsDNA	Siphoviridae	NA	lytic	Low-quality	23.01	AAI-based (medium-confidence)	0	Genome-fragment	NA	NA	NA	NA	NA	NA	NA	NA	NA	NA	NA	NA
Malaspina_Vir_4030	9	k127_3557624 flag=0 multi=15.8890 len=9061	36.6	9061	k127_3557624	VP_670	True	0.0116808	0.0579259	0.109237	0.0231848	0.0697176	0.0701173	1	0.621796	0.349713	89.8551	89.823	83.0038	dsDNA	Siphoviridae	Sitaravirus	lytic	Low-quality	0.75	HMM-based (lower-bound)	14.24	Genome-fragment	NA	mp-deep_mag-0380.fasta	23	3.1984e-18	1.01389e-15	Bacteria	Proteobacteria	Gammaproteobacteria	Enterobacterales	Alteromonadaceae	Alteromonas_B	Alteromonas_B sp002729795
Malaspina_Vir_3917	19	k127_2817892 flag=0 multi=7.9787 len=9058	53.84	9058	k127_2817892	VP_671	True	0.706074	0.686263	0.421719	0.797138	0.638378	0.613871	0.999497	0.523578	0.16076	3010.32	1339.99	348.928	dsDNA	Podoviridae	Lambdavirus	lytic	Low-quality	15.33	AAI-based (medium-confidence)	0	Genome-fragment	NA	NA	NA	NA	NA	NA	NA	NA	NA	NA	NA	NA
Malaspina_Vir_2348	17	k127_3383417 flag=0 multi=5.9658 len=9056	33.98	9056	k127_3383417	VP_672	True	0.0795518	0.291135	0.365181	0.131401	0.257801	0.252192	0.999994	0.342505	0.42239	395.053	394.315	285.212	dsDNA	Myoviridae	M12virus	lytic	Low-quality	4.8	AAI-based (medium-confidence)	0	Genome-fragment	NA	NA	NA	NA	NA	NA	NA	NA	NA	NA	NA	NA
Malaspina_Vir_4092	12	k127_11055253 flag=1 multi=7.8215 len=9055	64.16	9055	k127_11055253	VP_673	True	0.757386	0.433558	NA	0.835391	0.213801	0.208402	0.999954	0.96148	NA	3440.85	647.254	NA	dsDNA	Siphoviridae	NA	lytic	Low-quality	19.68	AAI-based (medium-confidence)	0	Genome-fragment	NA	NA	NA	NA	NA	NA	NA	NA	NA	NA	NA	NA
Malaspina_Vir_6300	8	k127_12775145 flag=1 multi=19.0000 len=9052	68.59	9052	k127_12775145	VP_674	True	0.00282492	NA	NA	0.00328505	0.0109158	0.0104963	0.999874	NA	NA	31.9667	NA	NA	dsDNA	NA	NA	lytic	Not-determined	NA	NA	0	Genome-fragment	no viral genes detected	NA	NA	NA	NA	NA	NA	NA	NA	NA	NA	NA
Malaspina_Vir_2895	9	k127_10504186 flag=1 multi=5.0000 len=9038	42.45	9038	k127_10504186	VP_675	True	0.801914	0.825833	0.840644	0.868434	0.887163	0.895273	0.99996	0.857498	0.314641	3928.88	2153.07	1255.28	dsDNA	Siphoviridae	Lambdavirus	lytic	Low-quality	14.4	AAI-based (medium-confidence)	0	Genome-fragment	NA	NA	NA	NA	NA	NA	NA	NA	NA	NA	NA	NA
Malaspina_Vir_988	10	k127_2563293 flag=0 multi=21.9528 len=9031	53.57	9031	k127_2563293	VP_676	True	0.108191	NA	NA	0.178534	0.186673	NA	0.998966	NA	NA	513.913	NA	NA	dsDNA	NA	NA	lytic	Low-quality	1.41	HMM-based (lower-bound)	44.9	Genome-fragment	NA	NA	NA	NA	NA	NA	NA	NA	NA	NA	NA	NA
Malaspina_Vir_1429	11	k127_7276888 flag=0 multi=5.9944 len=9002	34.13	9002	k127_7276888	VP_677	True	0.162918	0.466473	0.660584	0.255827	0.368469	0.359623	1	0.559371	0.425758	713.849	713.568	708.537	dsDNA	Myoviridae	T4virus	lytic	Low-quality	3.57	HMM-based (lower-bound)	0	Genome-fragment	NA	NA	NA	NA	NA	NA	NA	NA	NA	NA	NA	NA
Malaspina_Vir_2267	19	k127_3177255 flag=0 multi=11.9777 len=9000	28.91	9000	k127_3177255	VP_678	True	0.432593	0.451396	0.215262	0.5618	0.354682	0.346468	0.999995	0.667317	0.332113	1622.7	683.132	155.338	dsDNA	Myoviridae	P68virus	lytic	Low-quality	5.16	HMM-based (lower-bound)	0	Genome-fragment	NA	NA	NA	NA	NA	NA	NA	NA	NA	NA	NA	NA
Malaspina_Vir_6400	11	k127_9193993 flag=0 multi=16.9934 len=9000	54.22	9000	k127_9193993	VP_679	True	0.740795	0.661548	NA	0.82306	NA	NA	0.999951	0.666711	NA	3290.82	1241.05	NA	dsDNA	Myoviridae	NA	lytic	Low-quality	19.11	AAI-based (high-confidence)	0	Genome-fragment	NA	NA	NA	NA	NA	NA	NA	NA	NA	NA	NA	NA
Malaspina_Vir_5278	7	k127_4226135 flag=0 multi=4.0000 len=8999	68.25	8999	k127_4226135	VP_680	True	NA	NA	NA	NA	NA	NA	NA	NA	NA	NA	NA	NA	NA	NA	NA	lytic	Not-determined	NA	NA	0	Genome-fragment	no viral genes detected	mp-deep_mag-0351.fasta	210	0	0	Bacteria	Planctomycetota	Planctomycetes	Planctomycetales	Planctomycetaceae	UBA8437	undef
Malaspina_Vir_4562	13	k127_8568393 flag=0 multi=11.6489 len=8993	42.2	8993	k127_8568393	VP_681	True	0.455126	0.235381	0.386299	0.582268	0.280226	0.275375	0.999929	0.803116	0.805202	1706.14	316.318	307.964	dsDNA	Podoviridae	Prtbvirus	lytic	Low-quality	19.52	AAI-based (high-confidence)	0	Genome-fragment	NA	NA	NA	NA	NA	NA	NA	NA	NA	NA	NA	NA
Malaspina_Vir_2505	9	k127_1529585 flag=1 multi=6.0000 len=8989	40.39	8989	k127_1529585	VP_682	True	0.088667	0.154539	0.28684	0.147303	0.191378	0.186638	0.999996	0.930917	0.851176	433.756	212.553	210.789	dsDNA	Myoviridae	T4virus	lytic	Low-quality	8.69	HMM-based (lower-bound)	0	Genome-fragment	NA	NA	NA	NA	NA	NA	NA	NA	NA	NA	NA	NA
Malaspina_Vir_1431	11	k127_128610 flag=0 multi=79.0000 len=8984	42.54	8984	k127_128610	VP_683	True	0.970725	0.982978	0.987186	0.983704	0.99137	0.994583	1	0.687472	0.359768	10783.3	8282.48	7607.42	dsDNA	Myoviridae	Agrican357virus	lytic	Low-quality	3.03	HMM-based (lower-bound)	0	Genome-fragment	NA	NA	NA	NA	NA	NA	NA	NA	NA	NA	NA	NA
Malaspina_Vir_1977	11	k127_12429438 flag=1 multi=9.0000 len=8984	34.31	8984	k127_12429438	VP_684	True	0.0710392	0.111085	0.211322	0.119514	NA	NA	0.999968	0.672062	0.374108	363.565	156.822	152.447	dsDNA	Podoviridae	P23virus	lytic	Low-quality	3.55	AAI-based (medium-confidence)	0	Genome-fragment	no viral genes detected	NA	NA	NA	NA	NA	NA	NA	NA	NA	NA	NA
Malaspina_Vir_1361	12	k127_6416134 flag=0 multi=7.9921 len=8980	45.06	8980	k127_6416134	VP_685	True	0.838049	0.582194	0.414878	0.894621	0.306258	0.300607	0.999954	0.645801	0.285677	4434.78	982.879	340.092	dsDNA	Siphoviridae	M12virus	lytic	Low-quality	19.21	AAI-based (high-confidence)	0	Genome-fragment	NA	NA	NA	NA	NA	NA	NA	NA	NA	NA	NA	NA
Malaspina_Vir_5524	15	k127_7802945 flag=1 multi=5.0000 len=8954	65.75	8954	k127_7802945	VP_686	True	0.927593	0.747606	0.865755	0.956502	0.902604	0.851264	0.999998	0.867481	0.85046	6884.08	1617.08	1424.74	dsDNA	Siphoviridae	D3112virus	lytic	Low-quality	22.54	AAI-based (high-confidence)	0	Genome-fragment	NA	NA	NA	NA	NA	NA	NA	NA	NA	NA	NA	NA
Malaspina_Vir_4795	12	k127_12108123 flag=0 multi=6.9932 len=8947	41.14	8947	k127_12108123	VP_687	True	0.813809	0.241169	0.305073	0.876898	0.208592	0.203692	1	0.490495	0.161896	4081.81	324.307	226.388	dsDNA	Siphoviridae	Rdjlvirus	lytic	Low-quality	12.01	AAI-based (high-confidence)	0	Genome-fragment	NA	NA	NA	NA	NA	NA	NA	NA	NA	NA	NA	NA
Malaspina_Vir_6502	21	k127_7253244 flag=0 multi=8.8353 len=8944	32.52	8944	k127_7253244	VP_688	True	0.536739	0.813609	0.900447	0.65959	0.864857	0.874376	1	0.698988	0.330859	2047.35	2046	1755.67	dsDNA	Myoviridae	M12virus	lytic	Low-quality	3.98	HMM-based (lower-bound)	0	Genome-fragment	NA	NA	NA	NA	NA	NA	NA	NA	NA	NA	NA	NA
Malaspina_Vir_4306	6	k127_473302 flag=1 multi=5.0000 len=8937	59.43	8937	k127_473302	VP_689	True	0.535153	0.175179	0.298756	0.658293	0.813059	0.817186	0.99999	0.754898	0.147788	2040.21	239.074	220.934	dsDNA	Siphoviridae	D3112virus	lytic	Low-quality	14.76	HMM-based (lower-bound)	0	Genome-fragment	NA	NA	NA	NA	NA	NA	NA	NA	NA	NA	NA	NA
Malaspina_Vir_4617	14	k127_12826545 flag=1 multi=4.0000 len=8927	42.24	8927	k127_12826545	VP_690	True	0.786075	0.727388	0.873687	0.837812	0.829523	0.835348	0.99987	0.828065	0.343073	3741.06	1518.31	1488.32	dsDNA	Myoviridae	T4virus	lytic	Low-quality	3.09	HMM-based (lower-bound)	0	Genome-fragment	NA	NA	NA	NA	NA	NA	NA	NA	NA	NA	NA	NA
Malaspina_Vir_5141	14	k127_6698214 flag=0 multi=8.9818 len=8909	33.84	8909	k127_6698214	VP_691	True	0.686075	0.820398	0.923094	0.670328	0.89265	0.900853	0.999999	0.426143	0.409527	2864.85	2102.63	2092.78	dsDNA	Myoviridae	T4virus	lytic	Low-quality	13.88	AAI-based (medium-confidence)	0	Genome-fragment	NA	NA	NA	NA	NA	NA	NA	NA	NA	NA	NA	NA
Malaspina_Vir_657	16	k127_11258056 flag=0 multi=19.9567 len=8906	38.52	8906	k127_11258056	VP_692	True	0.795828	0.926582	0.96639	0.865502	0.960386	0.966067	0.909533	0.919172	0.901828	3855.82	3850.08	3750.22	ssDNA	Inoviridae	Fibrovirus	lytic	High-quality	100	AAI-based (high-confidence)	0	High-quality	NA	mp-deep_mag-0023.fasta	28	0	0	Bacteria	Proteobacteria	Gammaproteobacteria	Enterobacterales	Alteromonadaceae	Pseudoalteromonas	Pseudoalteromonas arabiensis
Malaspina_Vir_2226	12	k127_11403585 flag=0 multi=6.4759 len=8894	28.48	8894	k127_11403585	VP_693	True	0.117205	0.381227	0.568142	0.191381	0.469993	0.45954	1	0.900304	0.730082	547.368	547.306	542.377	dsDNA	Myoviridae	T4virus	lytic	Low-quality	4.8	AAI-based (medium-confidence)	0	Genome-fragment	NA	NA	NA	NA	NA	NA	NA	NA	NA	NA	NA	NA
Malaspina_Vir_1215	14	k127_7506250 flag=1 multi=10.7775 len=8892	68.74	8892	k127_7506250	VP_694	True	NA	NA	NA	NA	NA	NA	NA	NA	NA	NA	NA	NA	NA	NA	NA	lysogenic	Not-determined	NA	NA	0	Genome-fragment	no viral genes detected	mp-deep_mag-0144.fasta	238	0	0	Bacteria	Actinobacteriota	Actinobacteria	Propionibacteriales	Nocardioidaceae	Nocardioides	undef
Malaspina_Vir_5535	7	k127_3208115 flag=0 multi=8.9817 len=8892	30.58	8892	k127_3208115	VP_695	True	0.00498285	NA	NA	0.00765934	NA	NA	0.999999	NA	NA	47.3233	NA	NA	dsDNA	NA	NA	lytic	Not-determined	NA	NA	0	Genome-fragment	no viral genes detected	NA	NA	NA	NA	NA	NA	NA	NA	NA	NA	NA
Malaspina_Vir_5764	8	k127_10603556 flag=1 multi=4.9041 len=8884	53.21	8884	k127_10603556	VP_696	True	0.0195348	NA	NA	0.0402273	NA	NA	1	NA	NA	135.065	NA	NA	dsDNA	NA	NA	lytic	Not-determined	NA	NA	0	Genome-fragment	no viral genes detected	NA	NA	NA	NA	NA	NA	NA	NA	NA	NA	NA
Malaspina_Vir_4274	12	k127_9613523 flag=0 multi=6.1040 len=8873	44.28	8873	k127_9613523	VP_697	True	0.262667	0.451958	0.459588	0.388014	0.357958	0.350654	0.999989	0.477282	0.172303	1050.77	684.284	394.346	dsDNA	Podoviridae	P70virus	lytic	Low-quality	15.37	AAI-based (high-confidence)	0	Genome-fragment	NA	NA	NA	NA	NA	NA	NA	NA	NA	NA	NA	NA
Malaspina_Vir_1229	8	k127_2707335 flag=1 multi=5.0000 len=8870	26.09	8870	k127_2707335	VP_698	True	0.0678752	NA	NA	0.115223	0.307135	0.300887	0.999999	NA	NA	351.96	NA	NA	dsDNA	NA	NA	lytic	Low-quality	2.64	AAI-based (medium-confidence)	0	Genome-fragment	NA	NA	NA	NA	NA	NA	NA	NA	NA	NA	NA	NA
Malaspina_Vir_3751	10	k127_5362644 flag=0 multi=6.0000 len=8870	32.44	8870	k127_5362644	VP_699	True	0.2659	0.491654	0.692028	0.392006	0.607708	0.591553	0.999997	0.900359	0.515946	1061.35	764.423	756.589	dsDNA	Myoviridae	T4virus	lytic	Low-quality	4.76	AAI-based (medium-confidence)	0	Genome-fragment	NA	NA	NA	NA	NA	NA	NA	NA	NA	NA	NA	NA
Malaspina_Vir_4992	12	k127_12033101 flag=1 multi=5.0000 len=8868	61.84	8868	k127_12033101	VP_700	True	0.21894	0.158579	0.274026	0.334733	0.194758	0.190628	0.99998	0.621613	0.219862	906.594	217.499	200.254	dsDNA	Siphoviridae	Luz24virus	lytic	Low-quality	21.33	AAI-based (medium-confidence)	0	Genome-fragment	NA	NA	NA	NA	NA	NA	NA	NA	NA	NA	NA	NA
Malaspina_Vir_2217	13	k127_1260285 flag=0 multi=8.0000 len=8855	38.95	8855	k127_1260285	VP_701	True	0.177726	0.492529	NA	0.503931	0.195992	0.191302	0.979529	0.999308	NA	762.671	766.284	NA	ssDNA	Inoviridae	NA	lytic	Medium-quality	71.05	HMM-based (lower-bound)	0	Genome-fragment	low-confidence DTR	NA	NA	NA	NA	NA	NA	NA	NA	NA	NA	NA
Malaspina_Vir_2944	12	k127_645629 flag=0 multi=13.8764 len=8849	59.66	8849	k127_645629	VP_702	True	0.749895	0.622522	0.209355	0.82982	0.145271	0.14321	0.999945	0.765963	0.47288	3370.73	1105.74	151.008	dsDNA	Myoviridae	Kelleziovirus	lytic	Low-quality	19.33	AAI-based (high-confidence)	0	Genome-fragment	NA	NA	NA	NA	NA	NA	NA	NA	NA	NA	NA	NA
Malaspina_Vir_4008	6	k127_1670661 flag=1 multi=6.0000 len=8849	57.89	8849	k127_1670661	VP_703	True	NA	NA	NA	NA	NA	NA	NA	NA	NA	NA	NA	NA	NA	NA	NA	lytic	Not-determined	NA	NA	0	Genome-fragment	no viral genes detected	mp-deep_mag-0416.fasta	18	2.46667e-15	7.81934e-13	Bacteria	Acidobacteriota	Vicinamibacteria	Vicinamibacterales	UBA823	UBA11600	undef
Malaspina_Vir_5660	6	k127_5002710 flag=0 multi=11.9621 len=8839	32.2	8839	k127_5002710	VP_704	True	NA	NA	NA	NA	NA	NA	NA	NA	NA	NA	NA	NA	NA	NA	NA	lytic	Low-quality	6.74	AAI-based (high-confidence)	0	Genome-fragment	no viral genes detected	mp-deep_mag-0060.fasta	204	0	0	Bacteria	Bacteroidota	Bacteroidia	Flavobacteriales	Flavobacteriaceae	Mesoflavibacter	Mesoflavibacter sp003008475
Malaspina_Vir_4362	12	k127_12828535 flag=1 multi=5.0000 len=8835	57.78	8835	k127_12828535	VP_705	True	0.420864	NA	NA	0.550873	NA	NA	0.999955	NA	NA	1580.7	NA	NA	dsDNA	NA	NA	lytic	Low-quality	19.4	AAI-based (medium-confidence)	0	Genome-fragment	NA	NA	NA	NA	NA	NA	NA	NA	NA	NA	NA	NA
Malaspina_Vir_2138	16	k127_11530839 flag=0 multi=29.9334 len=8831	35.1	8831	k127_11530839	VP_706	True	NA	NA	NA	NA	NA	NA	NA	NA	NA	NA	NA	NA	NA	NA	NA	lytic	Not-determined	NA	NA	0	Genome-fragment	no viral genes detected	NA	NA	NA	NA	NA	NA	NA	NA	NA	NA	NA
Malaspina_Vir_6120	7	k127_12411579 flag=0 multi=10.0000 len=8829	52.69	8829	k127_12411579	VP_707	True	0.245387	0.135321	0.215408	0.134886	0.164596	0.162533	0.999997	0.62458	0.418361	994.59	188.23	155.435	dsDNA	Siphoviridae	Vi1virus	lytic	Low-quality	19.89	AAI-based (high-confidence)	0	Genome-fragment	NA	NA	NA	NA	NA	NA	NA	NA	NA	NA	NA	NA
Malaspina_Vir_4082	9	k127_1330062 flag=0 multi=14.9949 len=27749_fragment_1	37.77	8816	k127_1330062	VP_708	True	0.424034	0.650556	0.788069	0.553724	0.739808	0.721283	0.99999	0.861322	0.68169	1591.48	1200.74	1000.06	dsDNA	Myoviridae	T4virus	lysogenic	Low-quality	8.39	HMM-based (lower-bound)	16.7	Genome-fragment	NA	NA	NA	NA	NA	NA	NA	NA	NA	NA	NA	NA
Malaspina_Vir_6488	6	k127_4615777 flag=1 multi=32.8285 len=8816	40.61	8816	k127_4615777	VP_709	True	0.138278	NA	NA	0.221631	0.522494	0.513824	0.999998	NA	NA	625.4	NA	NA	dsDNA	NA	NA	lytic	Not-determined	NA	NA	0	Genome-fragment	no viral genes detected	mp-deep_mag-0347.fasta	439	0	0	Bacteria	Proteobacteria	Gammaproteobacteria	Pseudomonadales	Saccharospirillaceae	Thalassolituus	Thalassolituus oleivorans
Malaspina_Vir_5559	14	k127_8730035 flag=0 multi=5.5512 len=8811	44.42	8811	k127_8730035	VP_710	True	NA	NA	NA	NA	NA	NA	NA	NA	NA	NA	NA	NA	NA	NA	NA	lytic	Not-determined	NA	NA	0	Genome-fragment	no viral genes detected	NA	NA	NA	NA	NA	NA	NA	NA	NA	NA	NA
Malaspina_Vir_6552	22	k127_7995512 flag=1 multi=6.0992 len=8804	36.62	8804	k127_7995512	VP_711	True	0.78138	0.873158	0.944046	0.853055	0.927303	0.934658	0.999986	0.666353	0.369719	3688.02	2696.76	2623.56	dsDNA	Myoviridae	T4virus	lytic	Low-quality	7.44	HMM-based (lower-bound)	0	Genome-fragment	NA	NA	NA	NA	NA	NA	NA	NA	NA	NA	NA	NA
Malaspina_Vir_2648	13	k127_7447894 flag=0 multi=6.0000 len=8796	39.48	8796	k127_7447894	VP_712	True	NA	NA	NA	NA	NA	NA	NA	NA	NA	NA	NA	NA	NA	NA	NA	lytic	Not-determined	NA	NA	0	Genome-fragment	no viral genes detected	NA	NA	NA	NA	NA	NA	NA	NA	NA	NA	NA
Malaspina_Vir_3123	8	k127_607162 flag=0 multi=20.9379 len=15175_fragment_1	49.31	8794	k127_607162	VP_713	True	0.00236811	0.0109868	0.0210408	0.00261573	0.00872569	0.00834719	1	0.551227	0.1659	28.7356	28.6213	27.1073	dsDNA	Myoviridae	Bxz1virus	lysogenic	Low-quality	24.02	AAI-based (high-confidence)	0	Genome-fragment	no viral genes detected	mp-deep_mag-0489.fasta	769	0	0	Bacteria	Proteobacteria	Gammaproteobacteria	Pseudomonadales	Pseudohongiellaceae	UBA9145	UBA9145 sp002731775
Malaspina_Vir_3611	13	k127_6664280 flag=1 multi=5.0000 len=8793	53.22	8793	k127_6664280	VP_714	True	0.234317	0.0208592	0.236898	0.369765	0.0684599	0.110034	0.999894	0.374524	0.972869	958.005	43.6508	171.155	dsDNA	Phycodnaviridae	Pandoravirus	lytic	Low-quality	9.98	HMM-based (lower-bound)	0	Genome-fragment	NA	NA	NA	NA	NA	NA	NA	NA	NA	NA	NA	NA
Malaspina_Vir_3834	10	k127_10280205 flag=0 multi=5.5424 len=8781	39.28	8781	k127_10280205	VP_715	True	0.727287	0.801555	0.914137	0.812742	0.880812	0.889196	0.999995	0.459685	0.442852	3175.75	1949.86	1945.46	dsDNA	Myoviridae	T4virus	lytic	Low-quality	15.2	AAI-based (high-confidence)	0	Genome-fragment	NA	NA	NA	NA	NA	NA	NA	NA	NA	NA	NA	NA
Malaspina_Vir_4546	23	k127_4755477 flag=0 multi=5.7777 len=8777	59.96	8777	k127_4755477	VP_716	True	0.570219	0.596526	0.793138	0.6884	0.229226	0.223498	0.999988	0.872549	0.464316	2203.44	1024.56	1021.27	dsDNA	Myoviridae	M12virus	lytic	Low-quality	5.53	HMM-based (lower-bound)	0	Genome-fragment	NA	mp-deep_mag-0186.fasta	25	1.6263e-19	5.15538e-17	Bacteria	Proteobacteria	Alphaproteobacteria	Sphingomonadales	Sphingomonadaceae	Erythrobacter_A	undef
Malaspina_Vir_663	11	k127_6813513 flag=0 multi=14.8429 len=8772	34.11	8772	k127_6813513	VP_717	True	0.144875	0.415147	0.609133	0.230863	0.515948	0.506069	1	0.940312	0.959423	649.461	611.49	610.885	dsDNA	Myoviridae	T4virus	lytic	Low-quality	4.73	AAI-based (medium-confidence)	0	Genome-fragment	NA	NA	NA	NA	NA	NA	NA	NA	NA	NA	NA	NA
Malaspina_Vir_393	15	k127_2951868 flag=0 multi=39.5933 len=8759	60.18	8759	k127_2951868	VP_718	True	0.961691	0.958444	0.918553	0.973595	0.0652167	0.065858	0.999983	0.871539	0.951707	9497.46	5321.25	2010.08	dsDNA	Myoviridae	P2virus	lytic	Low-quality	25.03	AAI-based (medium-confidence)	0	Genome-fragment	NA	mp-deep_mag-0591.fasta	19	5.25567e-16	1.66605e-13	Bacteria	Proteobacteria	Gammaproteobacteria	Pseudomonadales	Moraxellaceae	Psychrobacter	Psychrobacter sp000511655
Malaspina_Vir_3643	13	k127_8969724 flag=1 multi=6.0000 len=8758	58.94	8758	k127_8969724	VP_719	True	0.722519	0.272358	0.43158	0.809195	0.175409	0.174443	0.999977	0.921864	0.44497	3136.84	368.943	360.98	dsDNA	Siphoviridae	Chivirus	lytic	Low-quality	17.28	AAI-based (high-confidence)	0	Genome-fragment	NA	NA	NA	NA	NA	NA	NA	NA	NA	NA	NA	NA
Malaspina_Vir_4901	16	k127_2369890 flag=0 multi=5.9130 len=8755	35.95	8755	k127_2369890	VP_720	True	0.892035	0.938532	0.964004	0.932847	0.950202	0.955779	0.999955	0.800969	0.396917	5565.05	4277.69	3580.1	dsDNA	Podoviridae	Vp5virus	lytic	Low-quality	25.71	AAI-based (high-confidence)	0	Genome-fragment	NA	NA	NA	NA	NA	NA	NA	NA	NA	NA	NA	NA
Malaspina_Vir_1466	15	k127_11666538 flag=1 multi=6.0000 len=8747	35.93	8747	k127_11666538	VP_721	True	0.557429	0.746161	0.617277	0.677321	0.543305	0.537411	0.999995	0.705348	0.323826	2141.58	1609.54	625.516	dsDNA	Myoviridae	M12virus	lytic	Low-quality	10.43	AAI-based (high-confidence)	0	Genome-fragment	NA	NA	NA	NA	NA	NA	NA	NA	NA	NA	NA	NA
Malaspina_Vir_868	11	k127_4101325 flag=1 multi=266.5347 len=19454_fragment_1	35.95	8746	k127_4101325	VP_722	True	NA	NA	NA	NA	NA	NA	NA	NA	NA	NA	NA	NA	NA	NA	NA	lysogenic	Not-determined	NA	NA	0	Genome-fragment	no viral genes detected	mp-deep_mag-0203.fasta	31	0	0	Bacteria	Marinisomatota	Marinisomatia	Marinisomatales	TCS55	TCS55	undef
Malaspina_Vir_4586	12	k127_3926283 flag=0 multi=16.7083 len=8742	38.46	8742	k127_3926283	VP_723	True	0.752969	0.790254	0.85118	0.8322	0.799164	0.789277	1	0.860034	0.674524	3399.99	1871.61	1322.18	dsDNA	Myoviridae	T4virus	lytic	Low-quality	3.93	HMM-based (lower-bound)	0	Genome-fragment	NA	NA	NA	NA	NA	NA	NA	NA	NA	NA	NA	NA
Malaspina_Vir_5995	12	k127_10624357 flag=0 multi=13.9698 len=8742	53.04	8742	k127_10624357	VP_724	True	NA	NA	NA	NA	NA	NA	NA	NA	NA	NA	NA	NA	NA	NA	NA	lytic	Not-determined	NA	NA	0	Genome-fragment	no viral genes detected	mp-deep_mag-0045.fasta	152	0	0	Bacteria	Proteobacteria	Gammaproteobacteria	Pseudomonadales	Oleiphilaceae	Marinobacter	Marinobacter manganoxydans
Malaspina_Vir_2890	10	k127_9312423 flag=1 multi=6.0000 len=8723	36.82	8723	k127_9312423	VP_725	True	0.54145	0.726761	0.869895	0.663714	0.828977	0.834871	0.999997	0.557412	0.530487	2068.52	1515.31	1459.39	dsDNA	Podoviridae	T4virus	lytic	Low-quality	14.6	AAI-based (medium-confidence)	0	Genome-fragment	NA	NA	NA	NA	NA	NA	NA	NA	NA	NA	NA	NA
Malaspina_Vir_3912	12	k127_5107827 flag=0 multi=39.9092 len=8722	37.76	8722	k127_5107827	VP_726	True	NA	NA	NA	NA	NA	NA	NA	NA	NA	NA	NA	NA	NA	NA	NA	lysogenic	Low-quality	22.79	AAI-based (medium-confidence)	0	Genome-fragment	no viral genes detected	mp-deep_mag-0134.fasta	162	0	0	Bacteria	Proteobacteria	Gammaproteobacteria	Pseudomonadales	Moraxellaceae	Acinetobacter	Acinetobacter sp000369565
Malaspina_Vir_635	11	k127_2682276 flag=1 multi=5.0000 len=8721	56.32	8721	k127_2682276	VP_727	True	0.370962	0.702672	0.731798	0.503319	0.236616	0.23111	0.999995	0.973477	0.605722	1408.7	1408.63	819.857	dsDNA	Podoviridae	Vp5virus	lytic	Low-quality	18.64	HMM-based (lower-bound)	0	Genome-fragment	NA	mp-deep_mag-0167.fasta	25	1.6263e-19	5.15538e-17	Bacteria	Proteobacteria	Alphaproteobacteria	UBA8366	GCA-2696645	GCA-2696645	GCA-2696645 sp002696645
Malaspina_Vir_2658	22	k127_9500456 flag=0 multi=31.9639 len=8716	31.28	8716	k127_9500456	VP_728	True	0.811214	0.799134	0.9034	0.874937	0.930334	0.937688	0.999973	0.837193	0.32596	4046.96	1933.08	1794.47	dsDNA	Myoviridae	M12virus	lytic	Low-quality	3.92	HMM-based (lower-bound)	0	Genome-fragment	NA	NA	NA	NA	NA	NA	NA	NA	NA	NA	NA	NA
Malaspina_Vir_533	7	k127_12362665 flag=0 multi=9.5887 len=8708	55.4	8708	k127_12362665	VP_729	True	NA	NA	NA	NA	NA	NA	NA	NA	NA	NA	NA	NA	NA	NA	NA	lytic	Low-quality	4.22	HMM-based (lower-bound)	0	Genome-fragment	NA	NA	NA	NA	NA	NA	NA	NA	NA	NA	NA	NA
Malaspina_Vir_5050	16	k127_8236607 flag=0 multi=18.9790 len=8692	56.81	8692	k127_8236607	VP_730	True	0.626177	0.545832	0.737397	0.73512	NA	NA	0.999955	0.472893	0.444086	2494.3	889.286	834.615	dsDNA	Siphoviridae	F116virus	lytic	Low-quality	15.63	AAI-based (high-confidence)	0	Genome-fragment	NA	mp-deep_mag-0152.fasta	96	0	0	Bacteria	Proteobacteria	Gammaproteobacteria	Pseudomonadales	Halomonadaceae	Halomonas	Halomonas sp002366715
Malaspina_Vir_6464	8	k127_12081912 flag=0 multi=71.0057 len=8688	43.22	8688	k127_12081912	VP_731	True	0.077747	0.105423	0.199583	0.128856	0.130063	0.129272	0.99998	0.938457	0.835846	388.436	149.114	144.042	dsDNA	Myoviridae	T4virus	lysogenic	Low-quality	9.99	HMM-based (lower-bound)	0	Genome-fragment	NA	NA	NA	NA	NA	NA	NA	NA	NA	NA	NA	NA
Malaspina_Vir_2893	18	k127_1706767 flag=0 multi=10.9766 len=8679	33.44	8679	k127_1706767	VP_732	True	0.0734312	0.304592	0.490578	0.123012	0.397637	0.387491	1	0.599136	0.348047	372.599	414.896	431.196	dsDNA	Myoviridae	N4virus	lytic	Not-determined	NA	NA	0	Genome-fragment	no viral genes detected	NA	NA	NA	NA	NA	NA	NA	NA	NA	NA	NA
Malaspina_Vir_2573	9	k127_639188 flag=0 multi=7.9918 len=8678	35.38	8678	k127_639188	VP_733	True	0.639942	0.668261	0.835013	0.746086	0.836331	0.844285	0.999948	0.929647	0.501957	2573.8	1267.18	1223.95	dsDNA	Myoviridae	Cp220virus	lytic	Low-quality	4.79	AAI-based (high-confidence)	0	Genome-fragment	NA	NA	NA	NA	NA	NA	NA	NA	NA	NA	NA	NA
Malaspina_Vir_3253	20	k127_11809772 flag=1 multi=5.0000 len=8651	48.66	8651	k127_11809772	VP_734	True	0.292541	0.0249749	0.0535097	0.422825	0.0293058	0.0282447	0.99901	0.606561	0.745419	1150.01	49.4765	47.4384	dsDNA	Podoviridae	Cba41virus	lytic	Low-quality	16.63	HMM-based (lower-bound)	0	Genome-fragment	NA	NA	NA	NA	NA	NA	NA	NA	NA	NA	NA	NA
Malaspina_Vir_244	4	k127_2809787 flag=0 multi=13.0847 len=8649	32.86	8649	k127_2809787	VP_735	True	0.651408	0.846796	0.93499	0.754723	0.925146	0.809409	1	0.98215	0.946118	2641.78	2359.87	2358.86	dsDNA	Myoviridae	T4virus	lytic	Low-quality	2.04	AAI-based (high-confidence)	0	Genome-fragment	NA	NA	NA	NA	NA	NA	NA	NA	NA	NA	NA	NA
Malaspina_Vir_4164	14	k127_8188560 flag=1 multi=8.8301 len=42617_fragment_1	62.65	8642	k127_8188560	VP_736	True	0.820601	0.716751	0.823119	0.88182	0.595318	0.5823	0.999988	0.796425	0.268546	4175.76	1468.76	1160.13	dsDNA	Siphoviridae	P22virus	lysogenic	Low-quality	20.27	AAI-based (medium-confidence)	0	Genome-fragment	NA	NA	NA	NA	NA	NA	NA	NA	NA	NA	NA	NA
Malaspina_Vir_2328	17	k127_7057451 flag=1 multi=6.0000 len=8634	56.68	8634	k127_7057451	VP_737	True	0.267077	0.608521	0.757922	0.393146	0.727203	0.705964	1	0.732574	0.242667	1065.1	1061.08	894.093	dsDNA	Myoviridae	Bxz1virus	lytic	Not-determined	NA	NA	0	Genome-fragment	no viral genes detected	mp-deep_mag-0325.fasta	25	1.0842e-19	3.43692e-17	Bacteria	Proteobacteria	Alphaproteobacteria	Sphingomonadales	Sphingomonadaceae	Erythrobacter_A	Erythrobacter_A citreus
Malaspina_Vir_6499	8	k127_9099630 flag=0 multi=5.2616 len=8626	32.77	8626	k127_9099630	VP_738	True	0.041023	0.181476	0.318513	0.0778136	0.221118	0.215743	0.99152	0.61885	0.176228	247.143	246.745	239.244	dsDNA	Siphoviridae	Prasinovirus	lytic	Not-determined	NA	NA	0	Genome-fragment	no viral genes detected	NA	NA	NA	NA	NA	NA	NA	NA	NA	NA	NA
Malaspina_Vir_825	10	k127_4226259 flag=1 multi=6.0000 len=8617	52.94	8617	k127_4226259	VP_739	True	0.00668537	0.0323047	0.0627972	0.0117321	0.038829	0.0378996	1	0.461669	0.613528	58.7912	58.6084	53.5452	dsDNA	Sphaerolipoviridae	Gammasphaerolipovirus	lytic	Not-determined	NA	NA	0	Genome-fragment	no viral genes detected	NA	NA	NA	NA	NA	NA	NA	NA	NA	NA	NA
Malaspina_Vir_3531	10	k127_11160297 flag=0 multi=37.8190 len=8615	36	8615	k127_11160297	VP_740	True	0.00124291	0.0131637	0.0406544	0.00513201	0.0182714	0.0388473	1	0.412834	0.497586	19.5611	32.0453	39.1221	dsDNA	Herpesviridae	Schizot4virus	lytic	Not-determined	NA	NA	0	Genome-fragment	no viral genes detected	mp-deep_mag-0238.fasta	276	0	0	Bacteria	Marinisomatota	Marinisomatia	Marinisomatales	TCS55	UBA2126	undef
Malaspina_Vir_555	7	k127_9876649 flag=1 multi=7.0000 len=8610	53.9	8610	k127_9876649	VP_741	True	0.00367128	NA	NA	0.00481313	NA	NA	0.999991	NA	NA	37.9736	NA	NA	dsDNA	NA	NA	lytic	Not-determined	NA	NA	0	Genome-fragment	no viral genes detected	NA	NA	NA	NA	NA	NA	NA	NA	NA	NA	NA
Malaspina_Vir_5951	14	k127_8401708 flag=0 multi=7.2816 len=8608	41.67	8608	k127_8401708	VP_742	True	0.764301	0.914894	0.957348	0.840387	0.953245	0.958071	0.999993	0.42518	0.354583	3508.77	3505.87	3190.94	dsDNA	Myoviridae	Vegasvirus	lytic	Low-quality	14.9	AAI-based (high-confidence)	0	Genome-fragment	NA	NA	NA	NA	NA	NA	NA	NA	NA	NA	NA	NA
Malaspina_Vir_5916	8	k127_683470 flag=0 multi=89.8950 len=8600	40.78	8600	k127_683470	VP_743	True	0.00799974	0.0355266	0.078708	0.0148072	0.0454116	0.0451755	1	0.353503	0.385098	67.052	62.4305	63.0798	dsDNA	Myoviridae	Andromedavirus	lytic	Not-determined	NA	NA	0	Genome-fragment	no viral genes detected	mp-deep_mag-0548.fasta	141	0	0	Bacteria	Proteobacteria	Gammaproteobacteria	Enterobacterales	Alteromonadaceae	Alteromonas	Alteromonas sp002691125
Malaspina_Vir_3636	15	k127_8286504 flag=1 multi=5.0000 len=8583	43.82	8583	k127_8286504	VP_744	True	NA	NA	NA	NA	NA	NA	NA	NA	NA	NA	NA	NA	NA	NA	NA	lytic	Low-quality	4.41	HMM-based (lower-bound)	0	Genome-fragment	NA	NA	NA	NA	NA	NA	NA	NA	NA	NA	NA	NA
Malaspina_Vir_2555	10	k127_7316090 flag=0 multi=7.3747 len=8578	45.24	8578	k127_7316090	VP_745	True	0.0100386	0.0465907	0.0733162	0.00741624	0.0214778	0.0179934	1	0.513078	0.538078	79.9087	76.0527	59.7517	dsDNA	Iridoviridae	Asfivirus	lytic	Not-determined	NA	NA	0	Genome-fragment	no viral genes detected	NA	NA	NA	NA	NA	NA	NA	NA	NA	NA	NA
Malaspina_Vir_822	16	k127_10177655 flag=0 multi=5.9597 len=8569	56	8569	k127_10177655	VP_746	True	0.0719066	0.270167	0.212482	0.120859	0.136145	0.134462	0.999994	0.852224	0.999132	366.887	365.794	153.292	dsDNA	Myoviridae	Bxz1virus	lytic	Low-quality	24.4	AAI-based (medium-confidence)	0	Genome-fragment	NA	mp-deep_mag-0542.fasta	55	0	0	Bacteria	Proteobacteria	Alphaproteobacteria	Rhodobacterales	Rhodobacteraceae	Pseudooceanicola	Pseudooceanicola atlanticus
Malaspina_Vir_1192	9	k127_737289 flag=0 multi=10.9105 len=8564	36.05	8564	k127_737289	VP_747	True	0.16166	0.454012	0.578331	0.251446	0.568227	0.560791	0.999918	0.653949	0.38074	709.638	688.267	556.411	dsDNA	Siphoviridae	Likavirus	lytic	Not-determined	NA	NA	0	Genome-fragment	no viral genes detected	NA	NA	NA	NA	NA	NA	NA	NA	NA	NA	NA
Malaspina_Vir_3699	11	k127_79501 flag=0 multi=20.9763 len=8557	57.94	8557	k127_79501	VP_748	True	NA	NA	NA	NA	NA	NA	NA	NA	NA	NA	NA	NA	NA	NA	NA	lytic	Not-determined	NA	NA	0	Genome-fragment	no viral genes detected	NA	NA	NA	NA	NA	NA	NA	NA	NA	NA	NA
Malaspina_Vir_4413	6	k127_926836 flag=0 multi=9.9893 len=8557	37.7	8557	k127_926836	VP_749	True	0.0042542	0.0197006	0.0396984	0.0059955	0.0208275	0.020058	1	0.888055	0.545706	42.0968	41.8967	38.5107	dsDNA	Myoviridae	Schizot4virus	lytic	Not-determined	NA	NA	0	Genome-fragment	no viral genes detected	mp-deep_mag-0434.fasta	124	0	0	Bacteria	Cyanobacteria	Sericytochromatia	UBA7694	undef	undef	undef
Malaspina_Vir_2119	9	k127_7542978 flag=1 multi=9.0000 len=8556	43.98	8556	k127_7542978	VP_750	True	0.085154	0.140442	NA	0.0605864	0.0794207	0.121682	0.999999	0.917771	NA	418.701	194.904	NA	dsDNA	Lavidaviridae	NA	lytic	Low-quality	3.81	HMM-based (lower-bound)	0	Genome-fragment	NA	NA	NA	NA	NA	NA	NA	NA	NA	NA	NA	NA
Malaspina_Vir_240	8	k127_4910677 flag=0 multi=7.0000 len=8538	33.03	8538	k127_4910677	VP_751	True	0.380805	0.529665	0.740535	0.512922	0.654463	0.630308	0.999997	0.630144	0.312288	1441.76	851.132	842.651	dsDNA	Myoviridae	M12virus	lytic	Low-quality	9.05	AAI-based (medium-confidence)	0	Genome-fragment	NA	NA	NA	NA	NA	NA	NA	NA	NA	NA	NA	NA
Malaspina_Vir_5381	13	k127_1257660 flag=0 multi=7.9834 len=8536	57.39	8536	k127_1257660	VP_752	True	0.943642	0.725401	0.656116	0.963937	0.582132	0.571324	0.999744	0.58771	0.344984	7852.53	1508.08	700.829	dsDNA	Siphoviridae	T4virus	lytic	Low-quality	19.61	AAI-based (medium-confidence)	0	Genome-fragment	NA	NA	NA	NA	NA	NA	NA	NA	NA	NA	NA	NA
Malaspina_Vir_2974	14	k127_5296153 flag=1 multi=6.0000 len=8529	26.64	8529	k127_5296153	VP_753	True	0.179803	0.493046	0.673952	0.280466	0.602882	0.592937	1	0.379535	0.316821	770.424	767.519	730.236	dsDNA	Myoviridae	Prymnesiovirus	lytic	Not-determined	NA	NA	0	Genome-fragment	no viral genes detected	NA	NA	NA	NA	NA	NA	NA	NA	NA	NA	NA
Malaspina_Vir_5097	11	k127_4119758 flag=1 multi=112.7467 len=8528	54.33	8528	k127_4119758	VP_754	True	NA	NA	NA	NA	NA	NA	NA	NA	NA	NA	NA	NA	NA	NA	NA	lytic	Low-quality	3.4	AAI-based (medium-confidence)	0	Genome-fragment	NA	mp-deep_mag-0002.fasta	118	0	0	Bacteria	Proteobacteria	Gammaproteobacteria	Pseudomonadales	Alcanivoracaceae	Alcanivorax	Alcanivorax sp900107995
Malaspina_Vir_2512	9	k127_10301221 flag=1 multi=5.0000 len=8517	59.46	8517	k127_10301221	VP_755	True	0.120243	0.386852	0.474758	0.195594	0.436387	0.446463	1	0.510539	0.435299	558.491	557.321	411.928	dsDNA	Myoviridae	Cba41virus	lytic	Not-determined	NA	NA	0	Genome-fragment	no viral genes detected	NA	NA	NA	NA	NA	NA	NA	NA	NA	NA	NA
Malaspina_Vir_3863	7	k127_13091621 flag=3 multi=74.0088 len=8509	38.76	8509	k127_13091621	VP_756	True	0.0246592	0.111169	0.137722	0.0503319	0.128734	0.134219	1	0.731123	0.514958	164.167	156.934	102.042	dsDNA	Siphoviridae	C5virus	lytic	Not-determined	NA	NA	0	Genome-fragment	no viral genes detected; low-confidence DTR	NA	NA	NA	NA	NA	NA	NA	NA	NA	NA	NA
Malaspina_Vir_1131	17	k127_11718870 flag=1 multi=5.0000 len=8505	39.06	8505	k127_11718870	VP_757	True	0.78043	NA	NA	0.852338	NA	NA	0.999999	NA	NA	3677.55	NA	NA	dsDNA	NA	NA	lytic	Low-quality	17.88	AAI-based (medium-confidence)	0	Genome-fragment	NA	NA	NA	NA	NA	NA	NA	NA	NA	NA	NA	NA
Malaspina_Vir_3781	12	k127_12069771 flag=1 multi=6.0000 len=8505	40.62	8505	k127_12069771	VP_758	True	0.0113585	NA	NA	0.0225234	NA	NA	0.999999	NA	NA	88.1739	NA	NA	dsDNA	NA	NA	lytic	Not-determined	NA	NA	0	Genome-fragment	no viral genes detected	NA	NA	NA	NA	NA	NA	NA	NA	NA	NA	NA
Malaspina_Vir_2336	8	k127_450498 flag=0 multi=4.6198 len=8504	23.28	8504	k127_450498	VP_759	True	NA	NA	NA	NA	NA	NA	NA	NA	NA	NA	NA	NA	NA	NA	NA	lytic	Not-determined	NA	NA	0	Genome-fragment	no viral genes detected	mp-deep_mag-0596.fasta	19	3.54805e-16	1.12473e-13	Bacteria	Proteobacteria	Alphaproteobacteria	Rhizobiales	TMED25	GCA-002731945	GCA-002731945 sp002731945
Malaspina_Vir_4730	17	k127_6471481 flag=0 multi=7.9833 len=8502	36.44	8502	k127_6471481	VP_760	True	0.0161452	NA	NA	0.0335262	NA	NA	0.999918	NA	NA	116.129	NA	NA	dsDNA	NA	NA	lytic	Low-quality	5.93	HMM-based (lower-bound)	0	Genome-fragment	NA	NA	NA	NA	NA	NA	NA	NA	NA	NA	NA	NA
Malaspina_Vir_6193	21	k127_1930571 flag=1 multi=5.0000 len=8495	62.75	8495	k127_1930571	VP_761	True	0.717162	0.810497	0.618081	0.766425	0.88682	0.895032	0.999985	0.999765	0.770419	3094.57	2021.14	626.975	dsDNA	Siphoviridae	L5virus	lytic	Low-quality	17	AAI-based (medium-confidence)	0	Genome-fragment	NA	NA	NA	NA	NA	NA	NA	NA	NA	NA	NA	NA
Malaspina_Vir_1928	9	k127_9804651 flag=0 multi=8.9809 len=8489	40.88	8489	k127_9804651	VP_762	True	NA	NA	NA	NA	NA	NA	NA	NA	NA	NA	NA	NA	NA	NA	NA	lysogenic	Not-determined	NA	NA	0	Genome-fragment	no viral genes detected	NA	NA	NA	NA	NA	NA	NA	NA	NA	NA	NA
Malaspina_Vir_2562	14	k127_2441652 flag=1 multi=7.0000 len=8478	30	8478	k127_2441652	VP_763	True	0.763466	0.570472	0.773885	0.816013	0.945035	0.951359	0.999951	0.780896	0.679788	3500.13	951.302	946.158	dsDNA	Myoviridae	M12virus	lytic	Low-quality	4.5	AAI-based (medium-confidence)	0	Genome-fragment	NA	NA	NA	NA	NA	NA	NA	NA	NA	NA	NA	NA
Malaspina_Vir_6220	10	k127_11361230 flag=1 multi=5.0000 len=8477	40.32	8477	k127_11361230	VP_764	True	0.738801	0.856297	0.935343	0.821579	0.913575	0.922392	0.999934	0.469257	0.467388	3272.66	2465.35	2368.44	dsDNA	Myoviridae	Slashvirus	lytic	Low-quality	5.47	AAI-based (high-confidence)	0	Genome-fragment	NA	NA	NA	NA	NA	NA	NA	NA	NA	NA	NA	NA
Malaspina_Vir_1519	8	k127_4199777 flag=0 multi=22.0000 len=8456	32.94	8456	k127_4199777	VP_765	True	0.092086	0.133171	0.245039	0.152994	0.164322	0.161752	0.999998	0.603081	0.406919	448.53	185.446	177.26	dsDNA	Podoviridae	Chlorovirus	lytic	Low-quality	4.65	HMM-based (lower-bound)	0	Genome-fragment	NA	NA	NA	NA	NA	NA	NA	NA	NA	NA	NA	NA
Malaspina_Vir_3923	9	k127_7719666 flag=1 multi=5.3821 len=8454	41.5	8454	k127_7719666	VP_766	True	NA	NA	NA	NA	NA	NA	NA	NA	NA	NA	NA	NA	NA	NA	NA	lytic	Low-quality	4.33	AAI-based (high-confidence)	0	Genome-fragment	no viral genes detected	NA	NA	NA	NA	NA	NA	NA	NA	NA	NA	NA
Malaspina_Vir_3110	12	k127_2356235 flag=0 multi=22.0811 len=8453	57.77	8453	k127_2356235	VP_767	True	NA	NA	NA	NA	NA	NA	NA	NA	NA	NA	NA	NA	NA	NA	NA	lytic	Not-determined	NA	NA	0	Genome-fragment	no viral genes detected	NA	NA	NA	NA	NA	NA	NA	NA	NA	NA	NA
Malaspina_Vir_1191	10	k127_3081961 flag=1 multi=4.9144 len=8447	73.78	8447	k127_3081961	VP_768	True	0.021456	0.102748	0.194042	0.043986	0.126865	0.12596	1	0.737788	0.707739	146.132	145.683	140.186	dsDNA	Siphoviridae	Andromedavirus	lysogenic	Low-quality	12.76	HMM-based (lower-bound)	0	Genome-fragment	NA	mp-deep_mag-0127.fasta	312	0	0	Bacteria	Actinobacteriota	Actinobacteria	Mycobacteriales	Pseudonocardiaceae	Pseudonocardia	Pseudonocardia alni
Malaspina_Vir_4135	6	k127_6687556 flag=1 multi=6.0000 len=8426	26.89	8426	k127_6687556	VP_769	True	0.00367128	0.0169909	0.0387451	0.00481313	0.030498	0.0292531	1	1	1	37.9676	37.9676	37.9676	dsDNA	Myoviridae	T4virus	lysogenic	Low-quality	6.97	AAI-based (medium-confidence)	0	Genome-fragment	no viral genes detected	NA	NA	NA	NA	NA	NA	NA	NA	NA	NA	NA
Malaspina_Vir_3484	12	k127_952927 flag=0 multi=10.0000 len=8414	55.15	8414	k127_952927	VP_770	True	0.11048	0.283494	0.42915	0.181912	0.336944	0.329282	1	0.479524	0.228021	522.127	384.164	357.925	dsDNA	Siphoviridae	C5virus	lytic	Low-quality	8.7	AAI-based (medium-confidence)	0	Genome-fragment	no viral genes detected	NA	NA	NA	NA	NA	NA	NA	NA	NA	NA	NA
Malaspina_Vir_3051	13	k127_380358 flag=1 multi=5.0000 len=8399	69.34	8399	k127_380358	VP_771	True	NA	NA	NA	NA	NA	NA	NA	NA	NA	NA	NA	NA	NA	NA	NA	lytic	Not-determined	NA	NA	0	Genome-fragment	no viral genes detected	NA	NA	NA	NA	NA	NA	NA	NA	NA	NA	NA
Malaspina_Vir_5364	11	k127_7903783 flag=0 multi=6.9927 len=8397	57.47	8397	k127_7903783	VP_772	True	0.435112	0.0681151	0.129234	0.564063	NA	NA	0.999911	0.692364	0.811447	1632.01	102.171	96.5173	dsDNA	Myoviridae	Bcep78virus	lytic	Low-quality	11	HMM-based (lower-bound)	0	Genome-fragment	NA	mp-deep_mag-0296.fasta	103	0	0	Bacteria	Proteobacteria	Alphaproteobacteria	Rhodobacterales	Rhodobacteraceae	Sulfitobacter	Sulfitobacter sp002731875
Malaspina_Vir_5875	24	k127_5825138 flag=1 multi=4.8956 len=8395	36.18	8395	k127_5825138	VP_773	True	0.148725	NA	NA	0.236166	0.184215	0.180034	0.999699	NA	NA	663.449	NA	NA	dsDNA	NA	NA	lytic	Low-quality	9.9	AAI-based (medium-confidence)	0	Genome-fragment	NA	NA	NA	NA	NA	NA	NA	NA	NA	NA	NA	NA
Malaspina_Vir_379	7	k127_8695671 flag=1 multi=4.5278 len=8386	33.14	8386	k127_8695671	VP_774	True	0.582954	0.837483	0.92432	0.699379	0.903927	0.912076	1	0.948827	0.323869	2265.85	2265.2	2120.75	dsDNA	Myoviridae	T4virus	lytic	Low-quality	4.83	AAI-based (medium-confidence)	0	Genome-fragment	NA	NA	NA	NA	NA	NA	NA	NA	NA	NA	NA	NA
Malaspina_Vir_6494	9	k127_8165202 flag=1 multi=5.8794 len=8355	53.3	8355	k127_8165202	VP_775	True	0.00410146	NA	NA	NA	NA	NA	1	NA	NA	40.8333	NA	NA	dsDNA	NA	NA	lytic	Not-determined	NA	NA	0	Genome-fragment	no viral genes detected	NA	NA	NA	NA	NA	NA	NA	NA	NA	NA	NA
Malaspina_Vir_2182	10	k127_11476596 flag=1 multi=6.0000 len=8340	45.34	8340	k127_11476596	VP_776	True	0.232051	NA	NA	0.350817	0.694472	0.670623	0.99994	NA	NA	950.852	NA	NA	dsDNA	NA	NA	lytic	Low-quality	7.13	HMM-based (lower-bound)	0	Genome-fragment	NA	NA	NA	NA	NA	NA	NA	NA	NA	NA	NA	NA
Malaspina_Vir_1336	13	k127_7842145 flag=1 multi=6.9956 len=8339	42.44	8339	k127_7842145	VP_777	True	0.500998	0.551735	0.758669	0.627243	0.676794	0.652497	0.999878	0.942249	0.744966	1892.69	903.319	896.48	dsDNA	Siphoviridae	Sitaravirus	lytic	Low-quality	10.81	AAI-based (medium-confidence)	0	Genome-fragment	NA	NA	NA	NA	NA	NA	NA	NA	NA	NA	NA	NA
Malaspina_Vir_4720	17	k127_10089796 flag=0 multi=5.3364 len=8322	42.57	8322	k127_10089796	VP_778	True	0.573305	0.683536	0.589624	0.556437	0.677767	0.655874	0.999823	0.398242	0.230722	2218.4	1328.39	575.931	dsDNA	Siphoviridae	T4virus	lytic	Low-quality	13.67	AAI-based (high-confidence)	0	Genome-fragment	NA	NA	NA	NA	NA	NA	NA	NA	NA	NA	NA	NA
Malaspina_Vir_3968	14	k127_10386542 flag=1 multi=5.8455 len=8316	51.11	8316	k127_10386542	VP_779	True	0.943792	0.980957	0.987844	0.967637	0.991833	0.992429	0.999861	0.573116	0.872344	7865.49	7864.79	7860.75	dsDNA	Siphoviridae	Lambdavirus	lytic	Low-quality	14.55	AAI-based (high-confidence)	0	Genome-fragment	NA	NA	NA	NA	NA	NA	NA	NA	NA	NA	NA	NA
Malaspina_Vir_4785	17	k127_7564657 flag=0 multi=7.9914 len=8308	38.18	8308	k127_7564657	VP_780	True	0.0164058	NA	NA	0.0340582	NA	NA	0.999918	NA	NA	117.69	NA	NA	dsDNA	NA	NA	lytic	Low-quality	5.79	HMM-based (lower-bound)	0	Genome-fragment	NA	NA	NA	NA	NA	NA	NA	NA	NA	NA	NA	NA
Malaspina_Vir_4314	11	k127_12831070 flag=1 multi=7.0000 len=8307	51.63	8307	k127_12831070	VP_781	True	0.646045	0.580126	0.7789	0.750939	0.890834	0.898784	0.999995	0.973864	0.828311	2609.88	977.162	963.977	dsDNA	Siphoviridae	D3112virus	lytic	Low-quality	18.88	AAI-based (high-confidence)	0	Genome-fragment	NA	NA	NA	NA	NA	NA	NA	NA	NA	NA	NA	NA
Malaspina_Vir_301	9	k127_2883110 flag=0 multi=14.9657 len=8302	49.23	8302	k127_2883110	VP_782	True	NA	NA	NA	NA	NA	NA	NA	NA	NA	NA	NA	NA	NA	NA	NA	lytic	Not-determined	NA	NA	0	Genome-fragment	no viral genes detected	mp-deep_mag-0349.fasta	103	0	0	Bacteria	Myxococcota	Bradimonadia	Bradymonadales	undef	undef	undef
Malaspina_Vir_5189	10	k127_11009506 flag=0 multi=8.9902 len=8295	63.19	8295	k127_11009506	VP_783	True	0.322	NA	NA	0.453124	NA	NA	0.99996	NA	NA	1246.39	NA	NA	dsDNA	NA	NA	lysogenic	Low-quality	10.83	HMM-based (lower-bound)	0	Genome-fragment	NA	NA	NA	NA	NA	NA	NA	NA	NA	NA	NA	NA
Malaspina_Vir_3247	5	k127_3355795 flag=0 multi=21.0782 len=8276	40.31	8276	k127_3355795	VP_784	True	0.297186	NA	NA	0.427749	NA	NA	1	NA	NA	1165.67	NA	NA	dsDNA	NA	NA	lytic	Low-quality	6.65	AAI-based (medium-confidence)	0	Genome-fragment	NA	mp-deep_mag-0469.fasta	18	1.25106e-15	3.96586e-13	Bacteria	Proteobacteria	Gammaproteobacteria	SAR86	SAR86	AEGEAN-183	undef
Malaspina_Vir_5358	11	k127_12631352 flag=1 multi=5.0000 len=8272	57.86	8272	k127_12631352	VP_785	True	0.2743	0.0925146	0.181958	0.417235	0.115368	0.15545	0.999999	1	0.996901	1088.94	132.558	131.742	dsDNA	Phycodnaviridae	Phaeovirus	lytic	Low-quality	22.96	AAI-based (medium-confidence)	0	Genome-fragment	NA	NA	NA	NA	NA	NA	NA	NA	NA	NA	NA	NA
Malaspina_Vir_268	12	k127_868664 flag=1 multi=6.0000 len=8270	44.66	8270	k127_868664	VP_786	True	0.964261	0.982066	0.987263	0.979832	0.993088	0.99354	0.999822	0.539997	0.921785	9815.8	8084.11	7634.94	dsDNA	Siphoviridae	Lambdavirus	lytic	Low-quality	13.53	AAI-based (high-confidence)	0	Genome-fragment	NA	NA	NA	NA	NA	NA	NA	NA	NA	NA	NA	NA
Malaspina_Vir_3615	16	k127_8272289 flag=1 multi=6.0000 len=8266	61.01	8266	k127_8272289	VP_787	True	0.63461	0.526554	0.431114	0.741897	0.314166	0.31255	0.997109	0.863547	0.479832	2543.33	844.176	360.4	dsDNA	Siphoviridae	Habenivirus	lytic	Low-quality	15.22	AAI-based (medium-confidence)	0	Genome-fragment	NA	NA	NA	NA	NA	NA	NA	NA	NA	NA	NA	NA
Malaspina_Vir_6255	11	k127_11467454 flag=1 multi=9.0000 len=8266	58.81	8266	k127_11467454	VP_788	True	0.49326	0.390662	0.580422	0.619578	0.480917	0.109646	0.999987	0.790012	0.77372	1859.99	564.849	559.738	dsDNA	Podoviridae	N4virus	lytic	Low-quality	15.49	AAI-based (medium-confidence)	0	Genome-fragment	NA	NA	NA	NA	NA	NA	NA	NA	NA	NA	NA	NA
Malaspina_Vir_1936	5	k127_1334584 flag=1 multi=6.0000 len=8261	45.95	8261	k127_1334584	VP_789	True	0.00065018	0.00555488	NA	0.000353605	0.00109812	0.00277155	1	0.9518	NA	14.2105	19.4416	NA	dsDNA	Myoviridae	NA	lytic	Not-determined	NA	NA	0	Genome-fragment	no viral genes detected	NA	NA	NA	NA	NA	NA	NA	NA	NA	NA	NA
Malaspina_Vir_3632	7	k127_8594706 flag=1 multi=6.0000 len=8255	46.04	8255	k127_8594706	VP_790	True	NA	NA	NA	NA	NA	NA	NA	NA	NA	NA	NA	NA	NA	NA	NA	lytic	Not-determined	NA	NA	0	Genome-fragment	no viral genes detected	NA	NA	NA	NA	NA	NA	NA	NA	NA	NA	NA
Malaspina_Vir_4671	9	k127_2827618 flag=0 multi=73.3755 len=8245	42.87	8245	k127_2827618	VP_791	True	0.953492	0.709677	0.86654	0.970441	0.851841	0.881662	0.999933	0.66159	0.350653	8612.45	1438.17	1431.64	dsDNA	Myoviridae	Agrican357virus	lytic	Low-quality	2.76	HMM-based (lower-bound)	0	Genome-fragment	NA	NA	NA	NA	NA	NA	NA	NA	NA	NA	NA	NA
Malaspina_Vir_2304	4	k127_9443385 flag=1 multi=4.0000 len=8233	63.6	8233	k127_9443385	VP_792	True	0.00699364	0.0340134	0.0652768	0.0124946	0.0412297	0.0404131	1	0.310397	0.120647	60.7774	60.6867	54.8838	dsDNA	Podoviridae	Cr3virus	lytic	Low-quality	11.71	AAI-based (medium-confidence)	0	Genome-fragment	no viral genes detected	NA	NA	NA	NA	NA	NA	NA	NA	NA	NA	NA
Malaspina_Vir_2213	14	k127_10791755 flag=0 multi=7.9827 len=8231	55.42	8231	k127_10791755	VP_793	True	0.0169846	NA	NA	0.0353621	0.103833	0.10266	1	NA	NA	121.239	NA	NA	dsDNA	NA	NA	lytic	Not-determined	NA	NA	0	Genome-fragment	no viral genes detected	mp-deep_mag-0488.fasta	181	0	0	Bacteria	Binatota	Binatia	Bin18	Bin18	Bin18	undef
Malaspina_Vir_80	7	k127_12805093 flag=1 multi=6.0000 len=8229	37.7	8229	k127_12805093	VP_794	True	0.0552233	0.224752	0.375739	0.0974056	0.266143	0.26179	0.999998	0.567929	0.273273	302.294	302.142	296.329	dsDNA	Myoviridae	Septima3virus	lytic	Low-quality	5.46	AAI-based (medium-confidence)	0	Genome-fragment	no viral genes detected	NA	NA	NA	NA	NA	NA	NA	NA	NA	NA	NA
Malaspina_Vir_1097	11	k127_2146344 flag=1 multi=5.0000 len=8226	56.84	8226	k127_2146344	VP_795	True	0.0155679	0.0769692	0.138127	0.0323912	NA	NA	1	0.696075	0.248226	113.158	113.041	102.37	dsDNA	Podoviridae	F116virus	lytic	Low-quality	12.19	AAI-based (medium-confidence)	0	Genome-fragment	NA	NA	NA	NA	NA	NA	NA	NA	NA	NA	NA	NA
Malaspina_Vir_2092	10	k127_9977650 flag=1 multi=3.9711 len=8224	49.65	8224	k127_9977650	VP_796	True	NA	NA	NA	NA	NA	NA	NA	NA	NA	NA	NA	NA	NA	NA	NA	lytic	Not-determined	NA	NA	0	Genome-fragment	no viral genes detected	NA	NA	NA	NA	NA	NA	NA	NA	NA	NA	NA
Malaspina_Vir_870	8	k127_5109986 flag=0 multi=6.9926 len=8221	57.96	8221	k127_5109986	VP_797	True	0.890141	0.897128	NA	0.912956	NA	NA	0.999714	0.953995	NA	5512.6	3094.59	NA	dsDNA	Siphoviridae	NA	lytic	Low-quality	17.19	AAI-based (medium-confidence)	0	Genome-fragment	NA	mp-deep_mag-0002.fasta	48	0	0	Bacteria	Proteobacteria	Gammaproteobacteria	Pseudomonadales	Alcanivoracaceae	Alcanivorax	Alcanivorax sp900107995
Malaspina_Vir_5163	11	k127_3595674 flag=0 multi=13.9839 len=8217	59.32	8217	k127_3595674	VP_798	True	NA	NA	NA	NA	NA	NA	NA	NA	NA	NA	NA	NA	NA	NA	NA	lysogenic	Not-determined	NA	NA	0	Genome-fragment	no viral genes detected	NA	NA	NA	NA	NA	NA	NA	NA	NA	NA	NA
Malaspina_Vir_5292	10	k127_9571064 flag=1 multi=6.0000 len=8206	44.69	8206	k127_9571064	VP_799	True	0.170989	NA	NA	0.267228	NA	NA	0.999998	NA	NA	740.854	NA	NA	dsDNA	NA	NA	lytic	Low-quality	7.29	HMM-based (lower-bound)	0	Genome-fragment	NA	NA	NA	NA	NA	NA	NA	NA	NA	NA	NA	NA
Malaspina_Vir_1266	19	k127_2837656 flag=0 multi=56.0000 len=8190	41.72	8190	k127_2837656	VP_800	True	0.320383	NA	NA	0.452149	NA	NA	0.99999	NA	NA	1241.24	NA	NA	dsDNA	NA	NA	lysogenic	Low-quality	10.74	HMM-based (lower-bound)	0	Genome-fragment	NA	mp-deep_mag-0165.fasta	91	0	0	Bacteria	Proteobacteria	Gammaproteobacteria	Enterobacterales	Alteromonadaceae	Pseudoalteromonas	Pseudoalteromonas agarivorans
Malaspina_Vir_625	10	k127_11442836 flag=1 multi=6.8566 len=8167	40.95	8167	k127_11442836	VP_801	True	0.59129	0.735856	0.234215	0.706634	0.18009	0.189403	0.999995	0.914466	0.421045	2308.1	1558.31	169.033	dsDNA	Siphoviridae	P68virus	lytic	Low-quality	19.65	AAI-based (high-confidence)	0	Genome-fragment	NA	NA	NA	NA	NA	NA	NA	NA	NA	NA	NA	NA
Malaspina_Vir_1459	14	k127_11259870 flag=0 multi=9.3252 len=8161	36.61	8161	k127_11259870	VP_802	True	0.261965	0.53036	0.738554	0.387289	0.656257	0.631622	0.999996	0.512077	0.309612	1048.63	852.859	837.778	dsDNA	Podoviridae	Lambdavirus	lytic	Low-quality	13.11	AAI-based (high-confidence)	0	Genome-fragment	NA	NA	NA	NA	NA	NA	NA	NA	NA	NA	NA	NA
Malaspina_Vir_2828	21	k127_8960267 flag=1 multi=6.3420 len=13479_fragment_1	68.69	8161	k127_8960267	VP_803	True	0.287409	0.629149	0.786862	0.41708	0.331535	0.335965	0.999139	0.479816	0.172761	1132.49	1127.62	995.257	dsDNA	Siphoviridae	Prtbvirus	lysogenic	Low-quality	17.18	AAI-based (high-confidence)	0	Genome-fragment	NA	mp-deep_mag-0137.fasta	55	0	0	Bacteria	Proteobacteria	Alphaproteobacteria	Rhodobacterales	Rhodobacteraceae	Pseudooceanicola_B	Pseudooceanicola_B lipolyticus
Malaspina_Vir_2883	7	k127_943424 flag=0 multi=12.9701 len=8155	34.98	8155	k127_943424	VP_804	True	NA	NA	NA	NA	NA	NA	NA	NA	NA	NA	NA	NA	NA	NA	NA	lysogenic	Not-determined	NA	NA	0	Genome-fragment	no viral genes detected	mp-deep_mag-0531.fasta	161	0	0	Bacteria	Proteobacteria	Gammaproteobacteria	Pseudomonadales	Moraxellaceae	Acinetobacter	Acinetobacter johnsonii
Malaspina_Vir_5963	9	k127_10999148 flag=0 multi=10.9875 len=8143	66.51	8143	k127_10999148	VP_805	True	0.676936	0.628392	0.315576	0.774611	0.229197	0.223663	0.999943	0.749062	0.47288	2802.33	1124.91	236.375	dsDNA	Myoviridae	Kelleziovirus	lytic	Low-quality	15.39	AAI-based (medium-confidence)	0	Genome-fragment	NA	NA	NA	NA	NA	NA	NA	NA	NA	NA	NA	NA
Malaspina_Vir_4425	8	k127_8457329 flag=0 multi=5.5207 len=8141	52.01	8141	k127_8457329	VP_806	True	NA	NA	NA	NA	NA	NA	NA	NA	NA	NA	NA	NA	NA	NA	NA	lytic	Low-quality	3.91	HMM-based (lower-bound)	0	Genome-fragment	NA	NA	NA	NA	NA	NA	NA	NA	NA	NA	NA	NA
Malaspina_Vir_327	9	k127_5055784 flag=0 multi=10.9875 len=8137	44.81	8137	k127_5055784	VP_807	True	0.0367548	0.167225	0.307423	0.0719192	0.205237	0.200155	1	0.751238	0.554649	228.75	228.75	228.535	dsDNA	Siphoviridae	Kayvirus	lysogenic	Not-determined	NA	NA	0	Genome-fragment	no viral genes detected	mp-deep_mag-0094.fasta	26	5.42101e-20	1.71846e-17	Bacteria	Proteobacteria	Gammaproteobacteria	Pseudomonadales	Saccharospirillaceae	Oleibacter	undef
Malaspina_Vir_2896	15	k127_4667260 flag=1 multi=6.5383 len=8136	43.17	8136	k127_4667260	VP_808	True	0.530285	0.0619439	0.126561	0.654083	0.0761304	0.0757754	0.9996	0.929319	0.685032	2019.54	94.6524	94.6524	dsDNA	Myoviridae	Alphabaculovirus	lysogenic	Low-quality	19.35	HMM-based (lower-bound)	0	Genome-fragment	NA	mp-deep_mag-0184.fasta	45	0	0	Bacteria	Proteobacteria	Gammaproteobacteria	Enterobacterales	Alteromonadaceae	Pseudoalteromonas	Pseudoalteromonas marina
Malaspina_Vir_3625	12	k127_1172628 flag=1 multi=6.0000 len=8126	40.84	8126	k127_1172628	VP_809	True	NA	NA	NA	NA	NA	NA	NA	NA	NA	NA	NA	NA	NA	NA	NA	lytic	Low-quality	5.06	HMM-based (lower-bound)	0	Genome-fragment	NA	NA	NA	NA	NA	NA	NA	NA	NA	NA	NA	NA
Malaspina_Vir_1843	8	k127_7297686 flag=1 multi=5.9417 len=8124	56.12	8124	k127_7297686	VP_810	True	0.015013	NA	NA	NA	NA	NA	0.999998	NA	NA	109.569	NA	NA	dsDNA	NA	NA	lytic	Not-determined	NA	NA	0	Genome-fragment	no viral genes detected	NA	NA	NA	NA	NA	NA	NA	NA	NA	NA	NA
Malaspina_Vir_2531	6	k127_9351378 flag=1 multi=5.0000 len=8118	64.17	8118	k127_9351378	VP_811	True	0.596705	0.83484	0.468539	0.711018	0.901838	0.910022	0.999995	0.928731	0.350516	2335.08	2238.52	404.926	dsDNA	Siphoviridae	Phicbkvirus	lytic	Low-quality	15.11	AAI-based (medium-confidence)	0	Genome-fragment	NA	NA	NA	NA	NA	NA	NA	NA	NA	NA	NA	NA
Malaspina_Vir_4302	12	k127_13055688 flag=1 multi=5.0000 len=8118	62.06	8118	k127_13055688	VP_812	True	0.0161704	NA	NA	0.0335688	NA	NA	0.999998	NA	NA	116.265	NA	NA	dsDNA	NA	NA	lytic	Low-quality	12.96	HMM-based (lower-bound)	0	Genome-fragment	NA	NA	NA	NA	NA	NA	NA	NA	NA	NA	NA	NA
Malaspina_Vir_942	15	k127_12716924 flag=1 multi=7.9904 len=8115	62.51	8115	k127_12716924	VP_813	True	0.105406	0.356332	NA	0.174275	0.432691	0.422426	1	0.998202	NA	503.03	502.434	NA	dsDNA	Siphoviridae	NA	lytic	Low-quality	18.02	AAI-based (medium-confidence)	0	Genome-fragment	NA	mp-deep_mag-0229.fasta	19	9.97629e-16	3.16248e-13	Bacteria	Actinobacteriota	Actinobacteria	Mycobacteriales	Mycobacteriaceae	Mycolicibacterium	undef
Malaspina_Vir_5892	4	k127_6842086 flag=0 multi=7.9931 len=8112	36.25	8112	k127_6842086	VP_814	True	0.238374	0.337372	0.51898	0.299789	0.411314	0.399861	0.999996	0.833574	0.791904	971.053	470.536	470.385	dsDNA	Myoviridae	T4virus	lytic	Low-quality	3.49	HMM-based (lower-bound)	0	Genome-fragment	NA	NA	NA	NA	NA	NA	NA	NA	NA	NA	NA	NA
Malaspina_Vir_3462	16	k127_8258592 flag=1 multi=4.0000 len=8109	36.66	8109	k127_8258592	VP_815	True	0.720747	0.780035	0.902359	0.807885	0.86318	0.872673	0.999992	0.464099	0.517766	3123.07	1801.96	1780.54	dsDNA	Myoviridae	T4virus	lytic	Low-quality	3.65	HMM-based (lower-bound)	0	Genome-fragment	NA	NA	NA	NA	NA	NA	NA	NA	NA	NA	NA	NA
Malaspina_Vir_5226	20	k127_8366198 flag=0 multi=4.7514 len=8104	39.05	8104	k127_8366198	VP_816	True	0.0570113	0.229385	0.352486	0.099865	0.274893	0.269049	1	0.615566	0.799904	309.018	308.142	272.044	dsDNA	Phycodnaviridae	P70virus	lytic	Low-quality	9.64	AAI-based (high-confidence)	0	Genome-fragment	NA	NA	NA	NA	NA	NA	NA	NA	NA	NA	NA	NA
Malaspina_Vir_6356	9	k127_6850807 flag=0 multi=51.9749 len=20478_fragment_1	69.62	8103	k127_6850807	VP_817	True	0.27323	0.39622	0.561067	0.400726	0.485391	0.477247	0.999992	0.45628	0.388826	1085.54	575.3	531.722	dsDNA	Siphoviridae	Nit1virus	lysogenic	Low-quality	14.52	AAI-based (medium-confidence)	0	Genome-fragment	NA	mp-deep_mag-0533.fasta	1574	0	0	Bacteria	Proteobacteria	Alphaproteobacteria	Rhodobacterales	Rhodobacteraceae	Paracoccus	Paracoccus sp002294185
Malaspina_Vir_602	8	k127_4034853 flag=1 multi=6.0000 len=8102	52.07	8102	k127_4034853	VP_818	True	NA	NA	NA	NA	NA	NA	NA	NA	NA	NA	NA	NA	NA	NA	NA	lytic	Not-determined	NA	NA	0	Genome-fragment	no viral genes detected	NA	NA	NA	NA	NA	NA	NA	NA	NA	NA	NA
Malaspina_Vir_1828	9	k127_10213463 flag=0 multi=7.1536 len=8095	39.02	8095	k127_10213463	VP_819	True	0.16251	0.157458	0.282382	0.102066	0.192153	0.18857	0.999961	0.504305	0.539413	712.479	216.127	207.284	dsDNA	Myoviridae	Cbastvirus	lytic	Not-determined	NA	NA	0	Genome-fragment	no viral genes detected	NA	NA	NA	NA	NA	NA	NA	NA	NA	NA	NA
Malaspina_Vir_5287	12	k127_3838726 flag=1 multi=5.9479 len=8093	35.67	8093	k127_3838726	VP_820	True	0.289274	0.592769	0.209978	0.42805	0.035189	0.0343105	0.838667	0.975894	0.571027	1139.1	1013.35	151.395	ssDNA	Inoviridae	Hp1virus	lytic	High-quality	90.51	HMM-based (lower-bound)	0	High-quality	NA	mp-deep_mag-0184.fasta	21	4.71628e-17	1.49506e-14	Bacteria	Proteobacteria	Gammaproteobacteria	Enterobacterales	Alteromonadaceae	Pseudoalteromonas	Pseudoalteromonas marina
Malaspina_Vir_3894	8	k127_9432989 flag=1 multi=5.0000 len=8085	33.46	8085	k127_9432989	VP_821	True	0.0466533	0.199619	0.349284	0.0854935	0.241002	0.23527	0.996602	0.861082	0.319835	269.157	269.134	268.428	dsDNA	Myoviridae	Cp220virus	lytic	Low-quality	3.25	HMM-based (lower-bound)	0	Genome-fragment	NA	NA	NA	NA	NA	NA	NA	NA	NA	NA	NA	NA
Malaspina_Vir_6524	10	k127_8951169 flag=0 multi=15.9811 len=8084	56.66	8084	k127_8951169	VP_822	True	NA	NA	NA	NA	NA	NA	NA	NA	NA	NA	NA	NA	NA	NA	NA	lytic	Not-determined	NA	NA	0	Genome-fragment	no viral genes detected	NA	NA	NA	NA	NA	NA	NA	NA	NA	NA	NA
Malaspina_Vir_5924	11	k127_7826907 flag=0 multi=9.0000 len=8078	33.78	8078	k127_7826907	VP_823	True	NA	NA	NA	NA	NA	NA	NA	NA	NA	NA	NA	NA	NA	NA	NA	lytic	Low-quality	4.33	AAI-based (medium-confidence)	0	Genome-fragment	NA	NA	NA	NA	NA	NA	NA	NA	NA	NA	NA	NA
Malaspina_Vir_5493	17	k127_11328525 flag=0 multi=7.0000 len=8077	39.89	8077	k127_11328525	VP_824	True	0.137146	0.019699	0.10878	0.23576	0.065051	0.1044	1	0.843087	0.987246	621.078	41.8919	82.7286	dsDNA	Podoviridae	Phieco32virus	lytic	Low-quality	11.1	AAI-based (high-confidence)	0	Genome-fragment	NA	NA	NA	NA	NA	NA	NA	NA	NA	NA	NA	NA
Malaspina_Vir_2694	11	k127_5158049 flag=0 multi=9.0000 len=8074	49.24	8074	k127_5158049	VP_825	True	0.0271408	0.0232252	0.0493826	0.0552476	0.159455	0.15671	0.999974	0.446775	0.294096	178.27	47.1063	44.8329	dsDNA	Myoviridae	Sep1virus	lytic	Not-determined	NA	NA	0	Genome-fragment	no viral genes detected	NA	NA	NA	NA	NA	NA	NA	NA	NA	NA	NA
Malaspina_Vir_3071	12	k127_10631022 flag=0 multi=7.3875 len=8065	24.24	8065	k127_10631022	VP_826	True	0.00149373	0.00652431	0.0124448	0.00139232	0.00423299	0.00396432	1	0.441784	0.417433	21.8062	21.3823	20.9738	dsDNA	Myoviridae	Bc431virus	lytic	Low-quality	2.39	HMM-based (lower-bound)	0	Genome-fragment	NA	NA	NA	NA	NA	NA	NA	NA	NA	NA	NA	NA
Malaspina_Vir_3364	14	k127_11218690 flag=0 multi=20.6648 len=8063	66.96	8063	k127_11218690	VP_827	True	0.0492175	NA	NA	0.0893042	0.183019	NA	1	NA	NA	279.721	NA	NA	dsDNA	NA	NA	lytic	Not-determined	NA	NA	0	Genome-fragment	no viral genes detected	mp-deep_mag-0242.fasta	153	0	0	Bacteria	Actinobacteriota	Actinobacteria	Actinomycetales	Microbacteriaceae	Microbacterium	Microbacterium sp002313585
Malaspina_Vir_4052	8	k127_733254 flag=0 multi=6.9849 len=8050	35.68	8050	k127_733254	VP_828	True	0.229779	0.567189	0.760628	0.348239	0.691411	0.667546	1	0.848059	0.561865	943.449	943.074	903.142	dsDNA	Myoviridae	M12virus	lytic	Not-determined	NA	NA	0	Genome-fragment	no viral genes detected	NA	NA	NA	NA	NA	NA	NA	NA	NA	NA	NA
Malaspina_Vir_1204	15	k127_8346124 flag=1 multi=5.0000 len=8044	58.03	8044	k127_8346124	VP_829	True	0.0673764	0.257079	0.421325	0.114592	0.307135	0.299773	1	0.818582	0.289861	350	347.634	348.364	dsDNA	Phycodnaviridae	Prasinovirus	lytic	Not-determined	NA	NA	0	Genome-fragment	no viral genes detected	NA	NA	NA	NA	NA	NA	NA	NA	NA	NA	NA
Malaspina_Vir_5754	10	k127_3444823 flag=0 multi=8.5996 len=8039	49.87	8039	k127_3444823	VP_830	True	0.0558903	0.226325	NA	0.0977024	0.134873	0.19256	1	0.917771	NA	304.678	303.984	NA	dsDNA	Lavidaviridae	NA	lytic	Not-determined	NA	NA	0	Genome-fragment	no viral genes detected	NA	NA	NA	NA	NA	NA	NA	NA	NA	NA	NA
Malaspina_Vir_2566	8	k127_12514246 flag=1 multi=8.1230 len=8038	52.54	8038	k127_12514246	VP_831	True	0.0185806	NA	NA	NA	NA	NA	0.999997	NA	NA	129.674	NA	NA	dsDNA	NA	NA	lytic	Low-quality	2.86	HMM-based (lower-bound)	0	Genome-fragment	NA	NA	NA	NA	NA	NA	NA	NA	NA	NA	NA	NA
Malaspina_Vir_139	12	k127_12954004 flag=1 multi=5.0000 len=8032	35.62	8032	k127_12954004	VP_832	True	NA	NA	NA	NA	NA	NA	NA	NA	NA	NA	NA	NA	NA	NA	NA	lytic	Not-determined	NA	NA	0	Genome-fragment	no viral genes detected	NA	NA	NA	NA	NA	NA	NA	NA	NA	NA	NA
Malaspina_Vir_2692	7	k127_9127123 flag=0 multi=9.9772 len=8029	47.23	8029	k127_9127123	VP_833	True	0.00849438	NA	NA	0.0160654	NA	NA	0.999998	NA	NA	70.3484	NA	NA	dsDNA	NA	NA	lysogenic	Not-determined	NA	NA	0	Genome-fragment	no viral genes detected	mp-deep_mag-0338.fasta	28	0	0	Bacteria	Proteobacteria	Gammaproteobacteria	Pseudomonadales	Oleiphilaceae	Marinobacter	Marinobacter salarius
Malaspina_Vir_5579	9	k127_2765631 flag=1 multi=7.0000 len=8020	29.13	8020	k127_2765631	VP_834	True	0.0113263	NA	NA	NA	NA	NA	1	NA	NA	87.9154	NA	NA	dsDNA	NA	NA	lytic	Not-determined	NA	NA	0	Genome-fragment	no viral genes detected	NA	NA	NA	NA	NA	NA	NA	NA	NA	NA	NA
Malaspina_Vir_436	14	k127_4621383 flag=1 multi=6.0000 len=8017	52.45	8017	k127_4621383	VP_835	True	0.601689	0.675088	0.817441	0.71513	0.676107	0.653805	1	0.624019	0.349913	2361.49	1294.32	1131.43	dsDNA	Siphoviridae	P68virus	lytic	Low-quality	20.73	AAI-based (medium-confidence)	0	Genome-fragment	NA	NA	NA	NA	NA	NA	NA	NA	NA	NA	NA	NA
Malaspina_Vir_6480	10	k127_3597111 flag=0 multi=16.9973 len=128445_fragment_1	32.09	8016	k127_3597111	VP_836	True	0.131112	0.408024	0.251949	0.211702	0.507186	0.496752	0.999994	0.88903	0.229055	598.821	597.896	182.664	dsDNA	Myoviridae	T4virus	lysogenic	Low-quality	5.51	AAI-based (medium-confidence)	0	Genome-fragment	no viral genes detected	NA	NA	NA	NA	NA	NA	NA	NA	NA	NA	NA
Malaspina_Vir_4796	15	k127_12547690 flag=1 multi=5.9937 len=8014	42.05	8014	k127_12547690	VP_837	True	0.20166	0.13731	0.25927	0.311796	0.654083	0.629618	0.999448	0.579251	0.165334	847.366	190.871	188.327	dsDNA	Podoviridae	Lambdavirus	lytic	Low-quality	5.06	AAI-based (medium-confidence)	0	Genome-fragment	NA	NA	NA	NA	NA	NA	NA	NA	NA	NA	NA	NA
Malaspina_Vir_1993	14	k127_11596172 flag=1 multi=6.6985 len=8012	36.1	8012	k127_11596172	VP_838	True	0.30619	NA	NA	0.437315	0.210637	0.205043	0.99999	NA	NA	1195.05	NA	NA	dsDNA	NA	NA	lytic	Low-quality	4.31	AAI-based (medium-confidence)	0	Genome-fragment	NA	NA	NA	NA	NA	NA	NA	NA	NA	NA	NA	NA
Malaspina_Vir_4608	4	k127_13125715 flag=3 multi=97.0123 len=8011	48.98	8011	k127_13125715	VP_839	True	0.0291923	0.136667	NA	0.059281	0.170524	0.166712	0.999961	0.903731	NA	190.195	190.033	NA	dsDNA	Siphoviridae	NA	lytic	Low-quality	41.56	AAI-based (medium-confidence)	0	Genome-fragment	no viral genes detected; low-confidence DTR	NA	NA	NA	NA	NA	NA	NA	NA	NA	NA	NA
Malaspina_Vir_428	11	k127_732425 flag=1 multi=4.0000 len=8007	41.25	8007	k127_732425	VP_840	True	0.045678	0.196234	0.342953	0.0838928	0.237043	0.231499	1	0.721015	0.172317	264.848	264.792	262.19	dsDNA	Podoviridae	P12024virus	lytic	Low-quality	5.25	AAI-based (medium-confidence)	0	Genome-fragment	no viral genes detected	NA	NA	NA	NA	NA	NA	NA	NA	NA	NA	NA
Malaspina_Vir_1817	10	k127_12399666 flag=0 multi=6.9924 len=8004	43.25	8004	k127_12399666	VP_841	True	0.786947	0.220518	0.349138	0.857368	0.250951	0.24864	0.999948	0.548118	0.648288	3750.76	296.535	268.285	dsDNA	Siphoviridae	D3112virus	lytic	Low-quality	17.92	AAI-based (medium-confidence)	0	Genome-fragment	NA	NA	NA	NA	NA	NA	NA	NA	NA	NA	NA	NA
Malaspina_Vir_3045	6	k127_144843 flag=0 multi=10.9746 len=8004	42.35	8004	k127_144843	VP_842	True	NA	NA	NA	NA	NA	NA	NA	NA	NA	NA	NA	NA	NA	NA	NA	lysogenic	Low-quality	15.48	AAI-based (medium-confidence)	0	Genome-fragment	NA	mp-deep_mag-0108.fasta	57	0	0	Bacteria	Proteobacteria	Gammaproteobacteria	Enterobacterales	Alteromonadaceae	Alteromonas	Alteromonas australica
Malaspina_Vir_5413	9	k127_10095720 flag=0 multi=4.6714 len=7984	50.61	7984	k127_10095720	VP_843	True	0.00447139	NA	NA	NA	NA	NA	1	NA	NA	43.6364	NA	NA	dsDNA	NA	NA	lytic	Low-quality	3.09	HMM-based (lower-bound)	0	Genome-fragment	NA	NA	NA	NA	NA	NA	NA	NA	NA	NA	NA	NA
Malaspina_Vir_1482	4	k127_10833365 flag=0 multi=13.9834 len=7978	31.17	7978	k127_10833365	VP_844	True	NA	NA	NA	NA	NA	NA	NA	NA	NA	NA	NA	NA	NA	NA	NA	lytic	Not-determined	NA	NA	0	Genome-fragment	no viral genes detected	NA	NA	NA	NA	NA	NA	NA	NA	NA	NA	NA
Malaspina_Vir_267	9	k127_12731502 flag=1 multi=12.0000 len=7962	59.81	7962	k127_12731502	VP_845	True	NA	NA	NA	NA	NA	NA	NA	NA	NA	NA	NA	NA	NA	NA	NA	lytic	Not-determined	NA	NA	0	Genome-fragment	no viral genes detected	NA	NA	NA	NA	NA	NA	NA	NA	NA	NA	NA
Malaspina_Vir_6465	8	k127_3611512 flag=0 multi=17.9566 len=7958	60	7958	k127_3611512	VP_846	True	NA	NA	NA	NA	NA	NA	NA	NA	NA	NA	NA	NA	NA	NA	NA	lytic	Low-quality	20.18	AAI-based (medium-confidence)	0	Genome-fragment	no viral genes detected	mp-deep_mag-0421.fasta	351	0	0	Bacteria	Myxococcota	Bradimonadia	Bradymonadales	undef	undef	undef
Malaspina_Vir_4655	10	k127_7468542 flag=1 multi=5.0000 len=7939	45.41	7939	k127_7468542	VP_847	True	NA	NA	NA	NA	NA	NA	NA	NA	NA	NA	NA	NA	NA	NA	NA	lytic	Low-quality	4.23	AAI-based (high-confidence)	0	Genome-fragment	NA	NA	NA	NA	NA	NA	NA	NA	NA	NA	NA	NA
Malaspina_Vir_5318	13	k127_10852034 flag=1 multi=3.0000 len=7937	43.13	7937	k127_10852034	VP_848	True	NA	NA	NA	NA	NA	NA	NA	NA	NA	NA	NA	NA	NA	NA	NA	lytic	Not-determined	NA	NA	0	Genome-fragment	no viral genes detected	NA	NA	NA	NA	NA	NA	NA	NA	NA	NA	NA
Malaspina_Vir_5748	10	k127_7937447 flag=0 multi=49.0000 len=7934	63.5	7934	k127_7937447	VP_849	True	0.253457	NA	NA	0.37726	NA	NA	0.999912	NA	NA	1021.41	NA	NA	dsDNA	NA	NA	lytic	Low-quality	14.35	AAI-based (medium-confidence)	0	Genome-fragment	NA	NA	NA	NA	NA	NA	NA	NA	NA	NA	NA	NA
Malaspina_Vir_6018	9	k127_12945281 flag=0 multi=7.9910 len=7934	39.6	7934	k127_12945281	VP_850	True	0.00195194	NA	NA	0.00204902	NA	NA	1	NA	NA	25.5224	NA	NA	dsDNA	NA	NA	lysogenic	Not-determined	NA	NA	0	Genome-fragment	no viral genes detected	NA	NA	NA	NA	NA	NA	NA	NA	NA	NA	NA
Malaspina_Vir_3925	16	k127_8709620 flag=1 multi=6.0000 len=7933	56.03	7933	k127_8709620	VP_851	True	0.388774	0.174362	0.276627	0.520423	0.207498	0.204121	0.999939	0.372821	0.27924	1468.62	237.957	202.534	dsDNA	Siphoviridae	Ap22virus	lytic	Low-quality	16.13	AAI-based (medium-confidence)	0	Genome-fragment	NA	NA	NA	NA	NA	NA	NA	NA	NA	NA	NA	NA
Malaspina_Vir_3574	11	k127_7338033 flag=0 multi=23.9705 len=7915	62.7	7915	k127_7338033	VP_852	True	0.283758	0.400089	NA	0.412872	0.492182	0.48278	1	0.998202	NA	1119.9	582.641	NA	dsDNA	Siphoviridae	NA	lytic	Low-quality	9.67	HMM-based (lower-bound)	0	Genome-fragment	NA	NA	NA	NA	NA	NA	NA	NA	NA	NA	NA	NA
Malaspina_Vir_1600	12	k127_6769753 flag=0 multi=7.0180 len=7911	32.54	7911	k127_6769753	VP_853	True	0.535003	0.812797	0.9186	0.658163	0.888194	0.896381	1	0.724644	0.365627	2039.56	2039.47	2010.88	dsDNA	Myoviridae	M12virus	lytic	Low-quality	3.6	HMM-based (lower-bound)	0	Genome-fragment	NA	NA	NA	NA	NA	NA	NA	NA	NA	NA	NA	NA
Malaspina_Vir_384	10	k127_12529897 flag=0 multi=5.9936 len=7906	60.94	7906	k127_12529897	VP_854	True	0.73797	0.901863	0.368008	0.821008	0.268977	0.262782	0.999978	0.919579	0.408111	3265.65	3195.3	288.377	dsDNA	Podoviridae	Cba41virus	lytic	Low-quality	18.4	AAI-based (high-confidence)	0	Genome-fragment	NA	NA	NA	NA	NA	NA	NA	NA	NA	NA	NA	NA
Malaspina_Vir_3138	10	k127_1703274 flag=0 multi=7.6929 len=7905	30.93	7905	k127_1703274	VP_855	True	0.606864	0.649745	0.828643	0.719441	0.771048	0.770863	1	0.945773	0.805889	2389.02	1197.99	1189.96	dsDNA	Myoviridae	T4virus	lytic	Low-quality	4.25	AAI-based (medium-confidence)	0	Genome-fragment	NA	NA	NA	NA	NA	NA	NA	NA	NA	NA	NA	NA
Malaspina_Vir_832	9	k127_10021095 flag=1 multi=5.0000 len=7887	52.53	7887	k127_10021095	VP_856	True	NA	NA	NA	NA	NA	NA	NA	NA	NA	NA	NA	NA	NA	NA	NA	lytic	Not-determined	NA	NA	0	Genome-fragment	no viral genes detected	NA	NA	NA	NA	NA	NA	NA	NA	NA	NA	NA
Malaspina_Vir_4685	15	k127_10812992 flag=0 multi=11.9858 len=7885	53.84	7885	k127_10812992	VP_858	True	0.0344428	0.158224	0.288532	0.0681842	0.193037	0.18986	1	0.389779	0.546792	217.045	217.045	212.148	dsDNA	Myoviridae	Phifelvirus	lytic	Low-quality	8.41	HMM-based (lower-bound)	25.61	Genome-fragment	NA	mp-deep_mag-0361.fasta	130	0	0	Bacteria	Proteobacteria	Gammaproteobacteria	Pseudomonadales	Pseudomonadaceae	Pseudomonas_D	Pseudomonas_D aestusnigri
Malaspina_Vir_846	4	k127_406075 flag=0 multi=23.3774 len=7885	36.44	7885	k127_406075	VP_857	True	0.0134898	0.0670858	0.134642	0.0276822	NA	NA	0.999999	0.935457	0.420494	100.908	100.898	100.172	dsDNA	Myoviridae	M12virus	lytic	Low-quality	3.58	HMM-based (lower-bound)	0	Genome-fragment	NA	NA	NA	NA	NA	NA	NA	NA	NA	NA	NA	NA
Malaspina_Vir_5678	13	k127_444768 flag=0 multi=27.9269 len=7884	34.06	7884	k127_444768	VP_859	True	0.163408	0.466359	0.592095	0.256544	0.567018	0.557412	1	0.821961	0.206624	715.47	713.365	580.322	dsDNA	Myoviridae	Bxz1virus	lytic	Not-determined	NA	NA	0	Genome-fragment	no viral genes detected	NA	NA	NA	NA	NA	NA	NA	NA	NA	NA	NA
Malaspina_Vir_5161	9	k127_7926235 flag=1 multi=8.0000 len=7881	53.05	7881	k127_7926235	VP_860	True	0.00824496	0.0406165	0.0849483	0.0154339	0.0496119	0.0491159	1	0.681645	0.459239	68.7324	68.6876	67.0055	dsDNA	Siphoviridae	Chivirus	lytic	Not-determined	NA	NA	0	Genome-fragment	no viral genes detected	NA	NA	NA	NA	NA	NA	NA	NA	NA	NA	NA
Malaspina_Vir_1234	16	k127_1947397 flag=1 multi=6.0000 len=7879	47.26	7879	k127_1947397	VP_861	True	0.950775	0.898727	0.954907	0.971704	NA	NA	1	0.935552	0.662873	8374.63	3125.94	3070.57	dsDNA	Myoviridae	Msw3virus	lytic	Low-quality	16.75	AAI-based (high-confidence)	0	Genome-fragment	NA	NA	NA	NA	NA	NA	NA	NA	NA	NA	NA	NA
Malaspina_Vir_5261	12	k127_5629964 flag=1 multi=6.5181 len=27071_fragment_1	34.83	7858	k127_5629964	VP_862	True	0.357624	NA	NA	0.490286	NA	NA	0.999998	NA	NA	1364.42	NA	NA	dsDNA	NA	NA	lysogenic	Low-quality	16.32	AAI-based (medium-confidence)	0	Genome-fragment	NA	NA	NA	NA	NA	NA	NA	NA	NA	NA	NA	NA
Malaspina_Vir_4106	8	k127_9646553 flag=1 multi=4.9948 len=7855	39.81	7855	k127_9646553	VP_863	True	0.671017	0.756178	0.879403	0.760068	0.926242	0.933268	1	0.49791	0.32798	2764.95	1661.3	1539.39	dsDNA	Myoviridae	Sep1virus	lytic	Low-quality	4.02	AAI-based (medium-confidence)	0	Genome-fragment	no viral genes detected	NA	NA	NA	NA	NA	NA	NA	NA	NA	NA	NA
Malaspina_Vir_4449	7	k127_2879941 flag=0 multi=15.9806 len=7851	32.82	7851	k127_2879941	VP_864	True	0.185552	0.0393035	0.0849152	0.0419906	0.122454	0.121129	0.999997	0.978183	0.941427	790.671	67.0027	66.9821	dsDNA	Myoviridae	T4virus	lytic	Not-determined	NA	NA	0	Genome-fragment	no viral genes detected	mp-deep_mag-0555.fasta	92	0	0	Bacteria	Bacteroidota	Bacteroidia	Flavobacteriales	Flavobacteriaceae	Zunongwangia	Zunongwangia profunda
Malaspina_Vir_514	11	k127_1254162 flag=0 multi=10.8780 len=7846	31.4	7846	k127_1254162	VP_865	True	0.635692	0.862748	0.939864	0.742703	0.818812	0.823893	0.998653	0.878772	0.343886	2549.61	2547.95	2499.06	dsDNA	Myoviridae	T4virus	lytic	Low-quality	4.6	AAI-based (medium-confidence)	0	Genome-fragment	NA	NA	NA	NA	NA	NA	NA	NA	NA	NA	NA	NA
Malaspina_Vir_2859	9	k127_4564927 flag=1 multi=6.0000 len=7828	53.32	7828	k127_4564927	VP_866	True	0.041187	0.182268	0.32243	0.0780315	0.062638	0.062219	0.999962	0.506969	0.260132	247.795	247.661	242.9	dsDNA	Podoviridae	Vp5virus	lysogenic	Not-determined	NA	NA	0	Genome-fragment	no viral genes detected	NA	NA	NA	NA	NA	NA	NA	NA	NA	NA	NA
Malaspina_Vir_3868	14	k127_7516622 flag=1 multi=6.0000 len=7819	57.3	7819	k127_7516622	VP_867	True	0.930108	0.961403	0.605838	0.958241	0.596635	0.583304	0.999992	0.881377	0.256912	7016.96	5531.91	604.732	dsDNA	Siphoviridae	P1virus	lytic	Low-quality	16.71	AAI-based (medium-confidence)	0	Genome-fragment	NA	NA	NA	NA	NA	NA	NA	NA	NA	NA	NA	NA
Malaspina_Vir_4570	4	k127_7874197 flag=0 multi=15.0595 len=7805	36.91	7805	k127_7874197	VP_868	True	0.0191397	0.092718	0.18206	0.0394475	NA	NA	0.999999	0.935457	0.420494	132.803	132.79	131.834	dsDNA	Myoviridae	M12virus	lytic	Low-quality	3.55	HMM-based (lower-bound)	0	Genome-fragment	NA	NA	NA	NA	NA	NA	NA	NA	NA	NA	NA	NA
Malaspina_Vir_4017	9	k127_7477573 flag=0 multi=8.0843 len=7801	38.64	7801	k127_7477573	VP_869	True	0.773624	0.853868	0.788904	0.847274	0.715709	0.692444	0.999992	0.91053	0.377301	3603.73	2437.5	1003.07	dsDNA	Podoviridae	Vp5virus	lytic	Low-quality	18.99	AAI-based (high-confidence)	0	Genome-fragment	NA	NA	NA	NA	NA	NA	NA	NA	NA	NA	NA	NA
Malaspina_Vir_173	10	k127_12425732 flag=0 multi=12.9843 len=7794	56.75	7794	k127_12425732	VP_870	True	0.666436	0.8758	0.916374	0.766665	0.884082	0.892343	0.999999	0.642294	0.56508	2735.44	2735.04	1976.28	dsDNA	Podoviridae	Prtbvirus	lytic	Low-quality	20.15	AAI-based (high-confidence)	0	Genome-fragment	NA	NA	NA	NA	NA	NA	NA	NA	NA	NA	NA	NA
Malaspina_Vir_2795	10	k127_8796938 flag=0 multi=8.0000 len=7790	32.05	7790	k127_8796938	VP_871	True	0.0122848	NA	NA	0.0246229	NA	NA	0.999997	NA	NA	93.4365	NA	NA	dsDNA	NA	NA	lytic	Low-quality	4.16	AAI-based (medium-confidence)	0	Genome-fragment	NA	NA	NA	NA	NA	NA	NA	NA	NA	NA	NA	NA
Malaspina_Vir_6332	11	k127_12347611 flag=0 multi=71.3848 len=7790	34.36	7790	k127_12347611	VP_872	True	0.71979	0.756886	0.888244	0.78605	0.848946	0.85823	1	0.743112	0.424336	3115.54	1665.14	1620.81	dsDNA	Myoviridae	T4virus	lytic	Low-quality	3.86	AAI-based (medium-confidence)	0	Genome-fragment	NA	NA	NA	NA	NA	NA	NA	NA	NA	NA	NA	NA
Malaspina_Vir_2282	11	k127_1443306 flag=0 multi=63.3510 len=7788	39.15	7788	k127_1443306	VP_873	True	0.377222	0.707681	0.225608	0.509674	0.816284	0.143221	0.999997	0.842048	0.512887	1430.14	1429.37	162.622	dsDNA	Podoviridae	P2virus	lytic	Low-quality	13.5	AAI-based (medium-confidence)	0	Genome-fragment	NA	mp-deep_mag-0165.fasta	117	0	0	Bacteria	Proteobacteria	Gammaproteobacteria	Enterobacterales	Alteromonadaceae	Pseudoalteromonas	Pseudoalteromonas agarivorans
Malaspina_Vir_4192	20	k127_4773029 flag=1 multi=4.0000 len=7788	38.28	7788	k127_4773029	VP_874	True	0.593871	0.688047	0.847248	0.708688	0.838811	0.846313	0.999999	0.59903	0.436952	2320.75	1347.19	1297.76	dsDNA	Myoviridae	T4virus	lytic	Low-quality	3.39	HMM-based (lower-bound)	0	Genome-fragment	NA	NA	NA	NA	NA	NA	NA	NA	NA	NA	NA	NA
Malaspina_Vir_1857	19	k127_9734004 flag=0 multi=4.0000 len=7787	51.11	7787	k127_9734004	VP_875	True	0.87721	0.937164	0.970217	0.922523	0.96777	0.970732	1	0.506861	0.580064	5186.39	4218.71	4091.54	dsDNA	Myoviridae	Sep1virus	lytic	Low-quality	4.25	AAI-based (high-confidence)	0	Genome-fragment	NA	NA	NA	NA	NA	NA	NA	NA	NA	NA	NA	NA
Malaspina_Vir_2550	10	k127_4499202 flag=1 multi=9.1702 len=7782	35.75	7782	k127_4499202	VP_876	True	0.211288	NA	NA	0.324851	NA	NA	0.999997	NA	NA	880.76	NA	NA	dsDNA	NA	NA	lytic	Low-quality	5.2	AAI-based (medium-confidence)	0	Genome-fragment	NA	NA	NA	NA	NA	NA	NA	NA	NA	NA	NA	NA
Malaspina_Vir_4998	5	k127_2684410 flag=0 multi=6.0000 len=7777	30.9	7777	k127_2684410	VP_877	True	0.594534	0.808779	0.918184	0.70924	0.907766	0.275089	1	0.988328	0.923197	2324.13	2006.72	2004.23	dsDNA	Myoviridae	T4virus	lytic	Low-quality	2.04	AAI-based (medium-confidence)	0	Genome-fragment	NA	NA	NA	NA	NA	NA	NA	NA	NA	NA	NA	NA
Malaspina_Vir_3567	11	k127_1723535 flag=1 multi=4.9770 len=7772	40.9	7772	k127_1723535	VP_878	True	0.274197	0.293857	0.460602	0.401901	0.350285	0.341593	1	0.508483	0.494307	1088.53	398.046	395.692	dsDNA	Myoviridae	Bxz1virus	lytic	Low-quality	7.7	AAI-based (medium-confidence)	0	Genome-fragment	NA	NA	NA	NA	NA	NA	NA	NA	NA	NA	NA	NA
Malaspina_Vir_6336	12	k127_7516529 flag=1 multi=6.0000 len=7770	40.79	7770	k127_7516529	VP_879	True	0.934368	0.967443	0.975262	0.960947	0.587212	0.577225	0.999956	0.986317	0.955123	7247.53	6041.32	4720.56	dsDNA	Myoviridae	Pbunavirus	lytic	Low-quality	17.34	AAI-based (high-confidence)	0	Genome-fragment	NA	NA	NA	NA	NA	NA	NA	NA	NA	NA	NA	NA
Malaspina_Vir_4650	4	k127_7815767 flag=1 multi=6.0000 len=7766	62.49	7766	k127_7815767	VP_880	True	0.120913	0.388626	NA	0.196677	NA	NA	0.999939	0.946455	NA	560.929	560.809	NA	dsDNA	Podoviridae	NA	lytic	Low-quality	20.48	AAI-based (high-confidence)	0	Genome-fragment	NA	NA	NA	NA	NA	NA	NA	NA	NA	NA	NA	NA
Malaspina_Vir_627	17	k127_11709377 flag=0 multi=4.6835 len=7764	35.5	7764	k127_11709377	VP_881	True	0.867736	0.923453	0.957847	0.915889	0.946253	0.952595	0.999998	0.683099	0.464852	4972.41	3754.41	3214.43	dsDNA	Myoviridae	T4virus	lytic	Low-quality	5.29	HMM-based (lower-bound)	0	Genome-fragment	NA	NA	NA	NA	NA	NA	NA	NA	NA	NA	NA	NA
Malaspina_Vir_5645	11	k127_7268448 flag=0 multi=8.3666 len=7746	53.58	7746	k127_7268448	VP_882	True	0.591625	0.827387	0.920132	0.694777	0.897253	0.905392	1	0.796293	0.561673	2309.87	2167.48	2037.55	dsDNA	Myoviridae	T4virus	lytic	Low-quality	7.93	AAI-based (high-confidence)	0	Genome-fragment	NA	NA	NA	NA	NA	NA	NA	NA	NA	NA	NA	NA
Malaspina_Vir_4749	15	k127_1686002 flag=1 multi=13.9505 len=7738	52.92	7738	k127_1686002	VP_883	True	0.869611	0.603665	0.62865	0.917192	0.580969	0.560548	1	0.961695	0.823418	5014.1	1046.31	647.009	dsDNA	Siphoviridae	Pis4avirus	lytic	Low-quality	16.59	AAI-based (high-confidence)	0	Genome-fragment	NA	mp-deep_mag-0193.fasta	43	0	0	Bacteria	Proteobacteria	Gammaproteobacteria	Pseudomonadales	Oleiphilaceae	Marinobacter	Marinobacter vinifirmus
Malaspina_Vir_284	13	k127_7779198 flag=1 multi=15.5371 len=100046_fragment_1	70.44	7727	k127_7779198	VP_884	True	0.215001	NA	NA	0.329652	0.27003	NA	0.999979	NA	NA	893.225	NA	NA	dsDNA	NA	NA	lysogenic	Low-quality	7.59	HMM-based (lower-bound)	24.3	Genome-fragment	NA	mp-deep_mag-0358.fasta	251	0	0	Bacteria	Actinobacteriota	Actinobacteria	Propionibacteriales	Nocardioidaceae	Nocardioides	Nocardioides sp002693615
Malaspina_Vir_728	10	k127_12847949 flag=1 multi=5.0000 len=7727	44.16	7727	k127_12847949	VP_885	True	0.913069	0.965824	0.980797	0.946808	0.726512	0.70458	0.999967	0.971712	0.773703	6260.11	5882.5	5691.32	dsDNA	Myoviridae	Msw3virus	lytic	Low-quality	16.45	AAI-based (high-confidence)	0	Genome-fragment	NA	NA	NA	NA	NA	NA	NA	NA	NA	NA	NA	NA
Malaspina_Vir_3369	18	k127_5395153 flag=0 multi=10.2775 len=7726	46.66	7726	k127_5395153	VP_886	True	0.44256	0.365285	NA	0.570736	0.444758	0.435874	1	0.920868	NA	1659.26	518.244	NA	dsDNA	Siphoviridae	NA	lytic	Low-quality	17.27	AAI-based (high-confidence)	0	Genome-fragment	NA	NA	NA	NA	NA	NA	NA	NA	NA	NA	NA	NA
Malaspina_Vir_3457	6	k127_7092058 flag=1 multi=6.0000 len=7723	34.78	7723	k127_7092058	VP_887	True	NA	NA	NA	NA	NA	NA	NA	NA	NA	NA	NA	NA	NA	NA	NA	lytic	Low-quality	1.47	HMM-based (lower-bound)	0	Genome-fragment	NA	NA	NA	NA	NA	NA	NA	NA	NA	NA	NA	NA
Malaspina_Vir_4022	10	k127_3945745 flag=0 multi=3.9960 len=7710	53.48	7710	k127_3945745	VP_888	True	0.66539	0.875376	0.876276	0.765798	0.829844	0.836066	0.999998	0.816964	0.749623	2728.61	2728.14	1511.35	dsDNA	Podoviridae	Prtbvirus	lytic	Low-quality	19.97	AAI-based (high-confidence)	0	Genome-fragment	NA	NA	NA	NA	NA	NA	NA	NA	NA	NA	NA	NA
Malaspina_Vir_6342	6	k127_12435245 flag=0 multi=10.0000 len=7709	46.1	7709	k127_12435245	VP_889	True	0.00529953	0.0186476	0.0172139	0.00822921	0.0225453	0.0241481	1	0.557556	0.306473	49.6875	40.3749	24.4966	dsDNA	Podoviridae	Cba41virus	lytic	Not-determined	NA	NA	0	Genome-fragment	no viral genes detected	NA	NA	NA	NA	NA	NA	NA	NA	NA	NA	NA
Malaspina_Vir_365	12	k127_6180491 flag=0 multi=19.3617 len=7702	37.09	7702	k127_6180491	VP_890	True	0.166195	0.473916	NA	0.520376	0.406987	0.3962	0.980864	0.999601	NA	724.839	728.59	NA	ssDNA	Inoviridae	NA	lytic	Medium-quality	61.8	HMM-based (lower-bound)	0	Genome-fragment	NA	NA	NA	NA	NA	NA	NA	NA	NA	NA	NA	NA
Malaspina_Vir_4885	11	k127_9688665 flag=0 multi=8.0573 len=7695	45.34	7695	k127_9688665	VP_891	True	0.885671	0.929163	0.968531	0.928374	NA	NA	0.999933	0.99013	0.979489	5393.67	3929.07	3925.3	dsDNA	Myoviridae	Hp1virus	lytic	Low-quality	22.68	AAI-based (medium-confidence)	0	Genome-fragment	NA	mp-deep_mag-0165.fasta	117	0	0	Bacteria	Proteobacteria	Gammaproteobacteria	Enterobacterales	Alteromonadaceae	Pseudoalteromonas	Pseudoalteromonas agarivorans
Malaspina_Vir_1755	9	k127_4605290 flag=0 multi=54.8558 len=7688	33.12	7688	k127_4605290	VP_892	True	NA	NA	NA	NA	NA	NA	NA	NA	NA	NA	NA	NA	NA	NA	NA	lytic	Low-quality	3.23	HMM-based (lower-bound)	0	Genome-fragment	NA	NA	NA	NA	NA	NA	NA	NA	NA	NA	NA	NA
Malaspina_Vir_5289	9	k127_7363826 flag=0 multi=10.9868 len=7675	42.12	7675	k127_7363826	VP_893	True	0.0757867	0.101462	0.192522	0.126207	0.125123	0.124427	0.99998	0.938457	0.835846	381.325	144.128	139.225	dsDNA	Myoviridae	T4virus	lysogenic	Low-quality	8.83	HMM-based (lower-bound)	0	Genome-fragment	NA	NA	NA	NA	NA	NA	NA	NA	NA	NA	NA	NA
Malaspina_Vir_5330	12	k127_5402689 flag=0 multi=7.2696 len=7675	38.76	7675	k127_5402689	VP_894	True	0.788382	0.918211	0.946576	0.858383	0.927939	0.935226	0.999969	0.65174	0.791479	3766.62	3599.53	2705.56	dsDNA	Siphoviridae	Lambdavirus	lytic	Low-quality	12.87	AAI-based (medium-confidence)	0	Genome-fragment	NA	NA	NA	NA	NA	NA	NA	NA	NA	NA	NA	NA
Malaspina_Vir_6304	11	k127_7430873 flag=0 multi=13.9655 len=7669	40.9	7669	k127_7430873	VP_895	True	0.667475	0.516943	0.730041	0.76752	0.64264	0.618224	0.999997	0.384664	0.624078	2742.28	821.427	816.821	dsDNA	Podoviridae	P12002virus	lytic	Low-quality	7.14	AAI-based (high-confidence)	0	Genome-fragment	NA	NA	NA	NA	NA	NA	NA	NA	NA	NA	NA	NA
Malaspina_Vir_2923	10	k127_9631923 flag=0 multi=18.5317 len=7656	32.07	7656	k127_9631923	VP_896	True	0.195002	0.518016	NA	0.302476	NA	NA	1	0.96389	NA	824	823.964	NA	dsDNA	Myoviridae	NA	lytic	Low-quality	4.11	AAI-based (medium-confidence)	0	Genome-fragment	NA	NA	NA	NA	NA	NA	NA	NA	NA	NA	NA	NA
Malaspina_Vir_4231	6	k127_5902764 flag=0 multi=25.0000 len=7647	56.6	7647	k127_5902764	VP_897	True	NA	NA	NA	NA	NA	NA	NA	NA	NA	NA	NA	NA	NA	NA	NA	lytic	Low-quality	2.19	HMM-based (lower-bound)	0	Genome-fragment	NA	NA	NA	NA	NA	NA	NA	NA	NA	NA	NA	NA
Malaspina_Vir_3785	7	k127_4612024 flag=0 multi=76.0000 len=7641	42.14	7641	k127_4612024	VP_898	True	0.773201	0.0240843	0.0166684	0.749045	0.0283447	0.0318165	1	0.999383	0.604253	3599.57	48.1662	24.0979	dsDNA	Siphoviridae	Che8virus	lytic	Low-quality	2.93	AAI-based (medium-confidence)	0	Genome-fragment	NA	NA	NA	NA	NA	NA	NA	NA	NA	NA	NA	NA
Malaspina_Vir_6629	7	k127_2514569 flag=0 multi=6.9313 len=7638	23.19	7638	k127_2514569	VP_899	True	NA	NA	NA	NA	NA	NA	NA	NA	NA	NA	NA	NA	NA	NA	NA	lytic	Low-quality	0.6	HMM-based (lower-bound)	0	Genome-fragment	NA	NA	NA	NA	NA	NA	NA	NA	NA	NA	NA	NA
Malaspina_Vir_6246	8	k127_6997191 flag=0 multi=24.0000 len=7637	39.99	7637	k127_6997191	VP_900	True	0.494395	0.227096	NA	0.620689	0.834872	0.84025	1	0.965673	NA	1864.66	305.013	NA	dsDNA	Myoviridae	NA	lytic	Low-quality	4.11	AAI-based (medium-confidence)	0	Genome-fragment	NA	NA	NA	NA	NA	NA	NA	NA	NA	NA	NA	NA
Malaspina_Vir_1026	13	k127_5645476 flag=1 multi=5.0000 len=7635	45.93	7635	k127_5645476	VP_901	True	0.219684	NA	NA	0.33568	NA	NA	0.999976	NA	NA	909.257	NA	NA	dsDNA	NA	NA	lytic	Low-quality	5.18	HMM-based (lower-bound)	0	Genome-fragment	NA	NA	NA	NA	NA	NA	NA	NA	NA	NA	NA	NA
Malaspina_Vir_3609	10	k127_876879 flag=1 multi=6.0000 len=7633	65.05	7633	k127_876879	VP_902	True	0.360413	0.596073	0.780699	0.493069	0.751213	0.738212	0.99999	0.560926	0.106648	1373.54	1023.27	970.418	dsDNA	Siphoviridae	Bpp1virus	lytic	Low-quality	14.84	AAI-based (medium-confidence)	0	Genome-fragment	NA	mp-deep_mag-0397.fasta	54	0	0	Bacteria	Proteobacteria	Gammaproteobacteria	Pseudomonadales	Halomonadaceae	Salinicola	Salinicola salarius_A
Malaspina_Vir_5855	7	k127_705393 flag=1 multi=6.0000 len=7626	25.65	7626	k127_705393	VP_903	True	NA	NA	NA	NA	NA	NA	NA	NA	NA	NA	NA	NA	NA	NA	NA	lytic	Low-quality	0.65	HMM-based (lower-bound)	0	Genome-fragment	NA	NA	NA	NA	NA	NA	NA	NA	NA	NA	NA	NA
Malaspina_Vir_2797	11	k127_12090996 flag=0 multi=9.9880 len=7620	45.6	7620	k127_12090996	VP_904	True	NA	NA	NA	NA	NA	NA	NA	NA	NA	NA	NA	NA	NA	NA	NA	lytic	Not-determined	NA	NA	0	Genome-fragment	no viral genes detected	mp-deep_mag-0152.fasta	27	0	0	Bacteria	Proteobacteria	Gammaproteobacteria	Pseudomonadales	Halomonadaceae	Halomonas	Halomonas sp002366715
Malaspina_Vir_3418	6	k127_272487 flag=0 multi=7.7915 len=7614	31.8	7614	k127_272487	VP_905	True	0.0366581	NA	NA	0.0717424	NA	NA	1	NA	NA	228.161	NA	NA	dsDNA	NA	NA	lytic	Not-determined	NA	NA	0	Genome-fragment	no viral genes detected	NA	NA	NA	NA	NA	NA	NA	NA	NA	NA	NA
Malaspina_Vir_1268	5	k127_11032431 flag=1 multi=6.0000 len=7608	37.97	7608	k127_11032431	VP_906	True	0.192559	0.119854	0.230107	0.299213	NA	NA	0.999966	0.940628	0.865376	815.384	168.133	165.988	dsDNA	Siphoviridae	Xp10virus	lytic	Low-quality	9.07	AAI-based (high-confidence)	0	Genome-fragment	NA	NA	NA	NA	NA	NA	NA	NA	NA	NA	NA	NA
Malaspina_Vir_6554	11	k127_12640823 flag=1 multi=7.0000 len=7608	37.24	7608	k127_12640823	VP_907	True	0.458275	0.766488	0.269656	0.585493	0.17555	0.173578	0.999991	0.941487	0.306254	1718.02	1717.69	196.363	dsDNA	Podoviridae	Luz24virus	lytic	Low-quality	17.99	AAI-based (medium-confidence)	0	Genome-fragment	NA	NA	NA	NA	NA	NA	NA	NA	NA	NA	NA	NA
Malaspina_Vir_2594	8	k127_7310262 flag=1 multi=4.8459 len=7607	29.56	7607	k127_7310262	VP_908	True	0.299607	NA	NA	0.342246	0.227614	0.22172	0.999999	NA	NA	1173.41	NA	NA	dsDNA	NA	NA	lytic	Low-quality	4.59	AAI-based (high-confidence)	0	Genome-fragment	NA	NA	NA	NA	NA	NA	NA	NA	NA	NA	NA	NA
Malaspina_Vir_5747	9	k127_11103007 flag=0 multi=7.9560 len=7599	53.26	7599	k127_11103007	VP_909	True	0.00834865	0.0410532	0.0844083	0.0156739	NA	NA	0.999986	0.742793	0.241775	69.2803	69.2409	66.6537	dsDNA	Myoviridae	Smoothievirus	lytic	Not-determined	NA	NA	0	Genome-fragment	no viral genes detected	mp-deep_mag-0344.fasta	106	0	0	Bacteria	Chloroflexota	Dehalococcoidia	UBA3495	UBA3495	Io17-Chloro-G2	undef
Malaspina_Vir_2038	9	k127_8743102 flag=0 multi=11.4032 len=7597	55.07	7597	k127_8743102	VP_910	True	0.147497	0.439452	0.628832	0.234394	0.542628	0.535094	0.999993	0.850003	0.318818	659.023	658.934	647.286	dsDNA	Podoviridae	P22virus	lysogenic	Not-determined	NA	NA	0	Genome-fragment	no viral genes detected	mp-deep_mag-0195.fasta	119	0	0	Bacteria	Proteobacteria	Alphaproteobacteria	Rhodospirillales_A	UBA2165	GCA-2687515	undef
Malaspina_Vir_3413	7	k127_1880829 flag=0 multi=5.8690 len=7590	56.43	7590	k127_1880829	VP_911	True	NA	NA	NA	NA	NA	NA	NA	NA	NA	NA	NA	NA	NA	NA	NA	lytic	Low-quality	2.17	HMM-based (lower-bound)	0	Genome-fragment	NA	NA	NA	NA	NA	NA	NA	NA	NA	NA	NA	NA
Malaspina_Vir_5741	8	k127_5474419 flag=0 multi=4.9941 len=7556	48.48	7556	k127_5474419	VP_912	True	0.0133105	NA	NA	NA	NA	NA	0.999997	NA	NA	99.5387	NA	NA	dsDNA	NA	NA	lytic	Low-quality	0.61	HMM-based (lower-bound)	0	Genome-fragment	NA	NA	NA	NA	NA	NA	NA	NA	NA	NA	NA	NA
Malaspina_Vir_4311	11	k127_2295941 flag=0 multi=4.9946 len=7544	57.82	7544	k127_2295941	VP_913	True	0.863455	0.701324	0.757305	0.912941	0.438687	0.427949	1	0.866188	0.85633	4885.23	1403	892.471	dsDNA	Siphoviridae	D3112virus	lytic	Low-quality	18.81	AAI-based (medium-confidence)	0	Genome-fragment	NA	NA	NA	NA	NA	NA	NA	NA	NA	NA	NA	NA
Malaspina_Vir_4982	19	k127_13536 flag=1 multi=6.0000 len=7539	56.52	7539	k127_13536	VP_914	True	0.473767	0.554137	0.634868	0.60042	0.66779	0.646182	0.9999	0.577767	0.213773	1779.53	909.353	659.217	dsDNA	Siphoviridae	Pa6virus	lytic	Low-quality	15.19	HMM-based (lower-bound)	0	Genome-fragment	NA	NA	NA	NA	NA	NA	NA	NA	NA	NA	NA	NA
Malaspina_Vir_5865	14	k127_11296345 flag=1 multi=5.0000 len=7536	47.41	7536	k127_11296345	VP_915	True	0.303872	NA	NA	0.434655	NA	NA	0.999999	NA	NA	1187.22	NA	NA	dsDNA	NA	NA	lysogenic	Low-quality	6.32	HMM-based (lower-bound)	0	Genome-fragment	NA	NA	NA	NA	NA	NA	NA	NA	NA	NA	NA	NA
Malaspina_Vir_4695	10	k127_5026766 flag=0 multi=13.6886 len=7535	29.91	7535	k127_5026766	VP_916	True	0.10817	0.362529	0.540938	0.1785	0.378662	0.36819	0.999997	0.846782	0.416593	513.788	513.454	502.434	dsDNA	Myoviridae	M12virus	lytic	Low-quality	4.03	AAI-based (medium-confidence)	0	Genome-fragment	NA	NA	NA	NA	NA	NA	NA	NA	NA	NA	NA	NA
Malaspina_Vir_5690	11	k127_2924 flag=0 multi=7.5714 len=7534	42.93	7534	k127_2924	VP_917	True	0.192483	0.207102	0.356395	0.299103	0.249327	0.243587	0.999976	0.857281	0.542402	815.119	278.81	276	dsDNA	Siphoviridae	Sitaravirus	lytic	Low-quality	7.47	AAI-based (high-confidence)	0	Genome-fragment	NA	NA	NA	NA	NA	NA	NA	NA	NA	NA	NA	NA
Malaspina_Vir_1465	9	k127_75210 flag=1 multi=4.9953 len=7531	30.41	7531	k127_75210	VP_918	True	NA	NA	NA	NA	NA	NA	NA	NA	NA	NA	NA	NA	NA	NA	NA	lytic	Low-quality	0.69	HMM-based (lower-bound)	81.4	Genome-fragment	NA	NA	NA	NA	NA	NA	NA	NA	NA	NA	NA	NA
Malaspina_Vir_166	9	k127_5490069 flag=0 multi=6.0000 len=7529	34.87	7529	k127_5490069	VP_919	True	0.793066	NA	NA	0.861857	NA	NA	0.999987	NA	NA	3822.02	NA	NA	dsDNA	NA	NA	lytic	Low-quality	12.97	AAI-based (medium-confidence)	0	Genome-fragment	NA	NA	NA	NA	NA	NA	NA	NA	NA	NA	NA	NA
Malaspina_Vir_1681	7	k127_6864496 flag=0 multi=14.1349 len=7510	27.51	7510	k127_6864496	VP_920	True	0.0403336	0.179091	0.297356	0.0769091	0.0951216	0.0948943	0.999993	0.438644	0.340997	244.331	243.807	219.76	dsDNA	Siphoviridae	T5virus	lytic	Not-determined	NA	NA	0	Genome-fragment	no viral genes detected	NA	NA	NA	NA	NA	NA	NA	NA	NA	NA	NA
Malaspina_Vir_324	6	k127_5596094 flag=0 multi=7.4800 len=7508	32.61	7508	k127_5596094	VP_921	True	0.406796	0.730005	NA	0.53751	NA	NA	1	0.984008	NA	1530.62	1530.59	NA	dsDNA	Podoviridae	NA	lytic	Low-quality	18.22	AAI-based (high-confidence)	0	Genome-fragment	NA	NA	NA	NA	NA	NA	NA	NA	NA	NA	NA	NA
Malaspina_Vir_872	13	k127_8092327 flag=1 multi=5.0000 len=7495	51.62	7495	k127_8092327	VP_922	True	0.013047	NA	NA	0.0264541	NA	NA	0.99999	NA	NA	98.1395	NA	NA	dsDNA	NA	NA	lytic	Low-quality	4.18	HMM-based (lower-bound)	0	Genome-fragment	NA	mp-deep_mag-0427.fasta	28	0	0	Bacteria	Verrucomicrobiota	Verrucomicrobiae	Opitutales	Puniceicoccaceae	BACL24	undef
Malaspina_Vir_1125	11	k127_11544990 flag=1 multi=8.4060 len=7485	60.33	7485	k127_11544990	VP_923	True	NA	NA	NA	NA	NA	NA	NA	NA	NA	NA	NA	NA	NA	NA	NA	lytic	Not-determined	NA	NA	0	Genome-fragment	no viral genes detected	NA	NA	NA	NA	NA	NA	NA	NA	NA	NA	NA
Malaspina_Vir_2501	11	k127_7163631 flag=0 multi=16.9543 len=7481	41.47	7481	k127_7163631	VP_924	True	0.683115	0.537126	0.677823	0.779295	0.760812	0.753054	0.999997	0.957453	0.694085	2844.68	868.361	736.491	dsDNA	Siphoviridae	T5virus	lytic	Low-quality	6.96	AAI-based (high-confidence)	0	Genome-fragment	NA	NA	NA	NA	NA	NA	NA	NA	NA	NA	NA	NA
Malaspina_Vir_4158	11	k127_5103139 flag=0 multi=10.1366 len=7475	32.01	7475	k127_5103139	VP_925	True	NA	NA	NA	NA	NA	NA	NA	NA	NA	NA	NA	NA	NA	NA	NA	lytic	Low-quality	4	AAI-based (medium-confidence)	0	Genome-fragment	NA	NA	NA	NA	NA	NA	NA	NA	NA	NA	NA	NA
Malaspina_Vir_3284	11	k127_11168106 flag=0 multi=6.0000 len=7474	41.44	7474	k127_11168106	VP_926	True	0.163696	NA	NA	0.256943	NA	NA	1	NA	NA	716.393	NA	NA	dsDNA	NA	NA	lytic	Low-quality	10.27	AAI-based (high-confidence)	0	Genome-fragment	NA	NA	NA	NA	NA	NA	NA	NA	NA	NA	NA	NA
Malaspina_Vir_144	7	k127_8561688 flag=1 multi=5.0000 len=7471	39.53	7471	k127_8561688	VP_927	True	NA	NA	NA	NA	NA	NA	NA	NA	NA	NA	NA	NA	NA	NA	NA	lytic	Not-determined	NA	NA	0	Genome-fragment	no viral genes detected	NA	NA	NA	NA	NA	NA	NA	NA	NA	NA	NA
Malaspina_Vir_2339	6	k127_7716465 flag=1 multi=4.0000 len=7471	48	7471	k127_7716465	VP_928	True	0.0355694	NA	NA	0.0700785	0.200265	0.195466	0.999965	NA	NA	222.704	NA	NA	dsDNA	NA	NA	lytic	Not-determined	NA	NA	0	Genome-fragment	no viral genes detected	NA	NA	NA	NA	NA	NA	NA	NA	NA	NA	NA
Malaspina_Vir_5067	9	k127_2988566 flag=0 multi=10.6323 len=7469	43.93	7469	k127_2988566	VP_929	True	NA	NA	NA	NA	NA	NA	NA	NA	NA	NA	NA	NA	NA	NA	NA	lytic	Low-quality	4.17	HMM-based (lower-bound)	0	Genome-fragment	NA	NA	NA	NA	NA	NA	NA	NA	NA	NA	NA	NA
Malaspina_Vir_199	16	k127_8286521 flag=1 multi=6.0000 len=7461	60.64	7461	k127_8286521	VP_930	True	0.231083	NA	NA	0.349799	NA	NA	1	NA	NA	947.619	NA	NA	dsDNA	NA	NA	lytic	Low-quality	2.43	HMM-based (lower-bound)	0	Genome-fragment	NA	NA	NA	NA	NA	NA	NA	NA	NA	NA	NA	NA
Malaspina_Vir_3346	6	k127_5065793 flag=0 multi=10.6162 len=7451	34.45	7451	k127_5065793	VP_931	True	0.0166833	0.0821268	0.162689	0.0346738	NA	NA	0.999999	0.935457	0.420494	119.396	119.384	118.525	dsDNA	Myoviridae	M12virus	lytic	Low-quality	3.4	HMM-based (lower-bound)	0	Genome-fragment	NA	NA	NA	NA	NA	NA	NA	NA	NA	NA	NA	NA
Malaspina_Vir_5679	4	k127_3742818 flag=0 multi=7.9943 len=7448	38.27	7448	k127_3742818	VP_932	True	0.380542	0.710241	0.777291	0.512663	0.111373	0.110229	1	0.979767	0.901055	1440.95	1440.9	958.149	dsDNA	Myoviridae	T4virus	lytic	Low-quality	3.99	AAI-based (medium-confidence)	0	Genome-fragment	NA	NA	NA	NA	NA	NA	NA	NA	NA	NA	NA	NA
Malaspina_Vir_1405	5	k127_2141821 flag=1 multi=5.0000 len=7445	25.8	7445	k127_2141821	VP_933	True	0.124046	NA	NA	NA	NA	NA	1	NA	NA	572.782	NA	NA	dsDNA	NA	NA	lytic	Not-determined	NA	NA	0	Genome-fragment	no viral genes detected	NA	NA	NA	NA	NA	NA	NA	NA	NA	NA	NA
Malaspina_Vir_3580	16	k127_3406981 flag=0 multi=5.9816 len=7445	60.43	7445	k127_3406981	VP_934	True	0.174126	0.485054	0.582601	0.272094	0.600263	0.586097	1	0.687786	0.338118	751.18	751.063	563.503	dsDNA	Siphoviridae	Bxz1virus	lytic	Low-quality	15.8	AAI-based (high-confidence)	0	Genome-fragment	NA	NA	NA	NA	NA	NA	NA	NA	NA	NA	NA	NA
Malaspina_Vir_3214	7	k127_1303929 flag=0 multi=39.7805 len=7438	40.36	7438	k127_1303929	VP_935	True	0.0305711	0.0554243	0.114221	0.0441485	0.0679262	0.0677621	0.999978	0.992427	0.512887	197.488	86.7302	86.4362	dsDNA	Myoviridae	P2virus	lytic	Low-quality	8.35	HMM-based (lower-bound)	0	Genome-fragment	NA	mp-deep_mag-0134.fasta	230	0	0	Bacteria	Proteobacteria	Gammaproteobacteria	Pseudomonadales	Moraxellaceae	Acinetobacter	Acinetobacter sp000369565
Malaspina_Vir_1036	11	k127_1623857 flag=0 multi=6.9425 len=7435	29.43	7435	k127_1623857	VP_936	True	0.659356	0.86752	0.939456	0.7519	0.923182	0.93044	0.999984	0.686257	0.255345	2691.24	2614.4	2487.22	dsDNA	Myoviridae	P12002virus	lytic	Low-quality	4.11	AAI-based (high-confidence)	0	Genome-fragment	NA	NA	NA	NA	NA	NA	NA	NA	NA	NA	NA	NA
Malaspina_Vir_3477	10	k127_10000237 flag=1 multi=10.8411 len=7432	35	7432	k127_10000237	VP_937	True	0.386042	0.71777	NA	0.525132	0.775754	0.774762	0.98613	0.997311	NA	1459.11	1473.51	NA	ssDNA	Inoviridae	NA	lytic	High-quality	100	AAI-based (medium-confidence)	0	High-quality	no viral genes detected	NA	NA	NA	NA	NA	NA	NA	NA	NA	NA	NA
Malaspina_Vir_6145	7	k127_12739342 flag=1 multi=4.0000 len=7431	42.55	7431	k127_12739342	VP_938	True	0.543741	0.708397	NA	0.665801	NA	NA	0.999677	0.952841	NA	2078.57	1432.65	NA	dsDNA	Siphoviridae	NA	lytic	Low-quality	15.98	AAI-based (high-confidence)	0	Genome-fragment	NA	NA	NA	NA	NA	NA	NA	NA	NA	NA	NA	NA
Malaspina_Vir_634	14	k127_423717 flag=1 multi=6.0000 len=7427	60.05	7427	k127_423717	VP_939	True	0.0661531	NA	NA	0.112851	NA	NA	1	NA	NA	345.455	NA	NA	dsDNA	NA	NA	lytic	Low-quality	5.32	HMM-based (lower-bound)	0	Genome-fragment	NA	NA	NA	NA	NA	NA	NA	NA	NA	NA	NA	NA
Malaspina_Vir_451	10	k127_7479499 flag=0 multi=39.7811 len=7424	53.88	7424	k127_7479499	VP_940	True	0.2742	NA	NA	0.401905	NA	NA	0.999704	NA	NA	1088.54	NA	NA	dsDNA	NA	NA	lytic	Not-determined	NA	NA	0	Genome-fragment	no viral genes detected	NA	NA	NA	NA	NA	NA	NA	NA	NA	NA	NA
Malaspina_Vir_3443	9	k127_4313112 flag=0 multi=7.9808 len=7417	32.72	7417	k127_4313112	VP_941	True	0.595096	0.843622	0.932621	0.709744	0.907373	0.915066	1	0.905598	0.552868	2327.18	2326.26	2302.6	dsDNA	Myoviridae	T4virus	lytic	Low-quality	3.12	HMM-based (lower-bound)	0	Genome-fragment	NA	NA	NA	NA	NA	NA	NA	NA	NA	NA	NA	NA
Malaspina_Vir_5738	12	k127_5312753 flag=0 multi=3.9945 len=7410	38.69	7410	k127_5312753	VP_942	True	0.077939	NA	NA	0.129085	NA	NA	0.999998	NA	NA	389.131	NA	NA	dsDNA	NA	NA	lytic	Low-quality	3.3	HMM-based (lower-bound)	0	Genome-fragment	NA	NA	NA	NA	NA	NA	NA	NA	NA	NA	NA	NA
Malaspina_Vir_2766	9	k127_5629751 flag=1 multi=3.0000 len=7403	44.85	7403	k127_5629751	VP_943	True	0.228914	0.295159	0.242689	0.347078	0.157363	0.157959	1	0.50955	0.855404	940.471	399.83	175.39	dsDNA	Myoviridae	T4virus	lytic	Low-quality	3.97	AAI-based (medium-confidence)	0	Genome-fragment	NA	NA	NA	NA	NA	NA	NA	NA	NA	NA	NA	NA
Malaspina_Vir_192	6	k127_7708069 flag=0 multi=5.3240 len=7402	68.43	7402	k127_7708069	VP_944	True	NA	NA	NA	NA	NA	NA	NA	NA	NA	NA	NA	NA	NA	NA	NA	lytic	Low-quality	2.08	AAI-based (medium-confidence)	0	Genome-fragment	no viral genes detected	mp-deep_mag-0286.fasta	236	0	0	Bacteria	Actinobacteriota	Acidimicrobiia	Microtrichales	MedAcidi-G1	undef	undef
Malaspina_Vir_2996	22	k127_617178 flag=0 multi=7.5727 len=7400	37.82	7400	k127_617178	VP_945	True	0.24569	0.349456	0.470912	0.366319	0.431105	0.422495	0.999935	0.821195	0.731913	995.575	490.431	407.75	dsDNA	Siphoviridae	Sk1virus	lytic	Not-determined	NA	NA	0	Genome-fragment	no viral genes detected	NA	NA	NA	NA	NA	NA	NA	NA	NA	NA	NA
Malaspina_Vir_4584	10	k127_1080830 flag=0 multi=4.9945 len=7389	60.17	7389	k127_1080830	VP_946	True	0.392482	0.534558	NA	0.523958	NA	NA	0.999999	0.940542	NA	1481.16	862.598	NA	dsDNA	Siphoviridae	NA	lysogenic	Low-quality	8.42	HMM-based (lower-bound)	0	Genome-fragment	NA	mp-deep_mag-0064.fasta	128	0	0	Bacteria	Proteobacteria	Alphaproteobacteria	Rhodobacterales	Rhodobacteraceae	Pseudooceanicola_B	Pseudooceanicola_B sp002706905
Malaspina_Vir_2880	12	k127_4735615 flag=1 multi=9.4021 len=7388	53.44	7388	k127_4735615	VP_947	True	0.682943	0.614781	0.78363	0.779254	0.806385	0.809554	0.999999	0.636745	0.343415	2843.7	1080.19	981.723	dsDNA	Myoviridae	T4virus	lytic	Low-quality	7.62	AAI-based (high-confidence)	0	Genome-fragment	NA	NA	NA	NA	NA	NA	NA	NA	NA	NA	NA	NA
Malaspina_Vir_3828	7	k127_5021759 flag=0 multi=137.0000 len=7386	54.89	7386	k127_5021759	VP_948	True	NA	NA	NA	NA	NA	NA	NA	NA	NA	NA	NA	NA	NA	NA	NA	lytic	Not-determined	NA	NA	0	Genome-fragment	no viral genes detected	NA	NA	NA	NA	NA	NA	NA	NA	NA	NA	NA
Malaspina_Vir_3421	10	k127_9500807 flag=0 multi=39.3076 len=7384	32.25	7384	k127_9500807	VP_949	True	0.36765	NA	NA	0.500345	NA	NA	1	NA	NA	1397.85	NA	NA	dsDNA	NA	NA	lytic	Low-quality	4	AAI-based (medium-confidence)	0	Genome-fragment	NA	NA	NA	NA	NA	NA	NA	NA	NA	NA	NA	NA
Malaspina_Vir_5244	6	k127_264766 flag=0 multi=11.9848 len=7374	34.17	7374	k127_264766	VP_950	True	0.0474702	NA	NA	NA	NA	NA	1	NA	NA	272.722	NA	NA	dsDNA	NA	NA	lytic	Not-determined	NA	NA	0	Genome-fragment	no viral genes detected	NA	NA	NA	NA	NA	NA	NA	NA	NA	NA	NA
Malaspina_Vir_3519	16	k127_2634961 flag=0 multi=3.9934 len=7373	35.11	7373	k127_2634961	VP_951	True	0.78327	0.867925	NA	0.854613	NA	NA	0.999997	0.884374	NA	3709.27	2620.54	NA	dsDNA	Podoviridae	NA	lytic	Low-quality	9.87	AAI-based (high-confidence)	0	Genome-fragment	NA	NA	NA	NA	NA	NA	NA	NA	NA	NA	NA	NA
Malaspina_Vir_2856	8	k127_9109341 flag=0 multi=38.4622 len=23951_fragment_1	69.85	7360	k127_9109341	VP_952	True	0.341077	0.679128	0.468548	0.474175	0.789074	0.790617	0.999999	0.929185	0.350516	1310.99	1310.26	404.94	dsDNA	Siphoviridae	Phicbkvirus	lysogenic	Low-quality	6.42	AAI-based (medium-confidence)	0	Genome-fragment	NA	mp-deep_mag-0553.fasta	246	0	0	Bacteria	Proteobacteria	Alphaproteobacteria	Sphingomonadales	Sphingomonadaceae	Sphingobium	Sphingobium sp002457415
Malaspina_Vir_736	13	k127_6916611 flag=0 multi=78.5383 len=7348	41.73	7348	k127_6916611	VP_953	True	0.986608	0.983091	0.990635	0.993922	0.994986	0.996667	0.9997	0.65691	0.43627	15529.7	8309.01	9211.74	dsDNA	Myoviridae	Agrican357virus	lytic	Low-quality	2.47	HMM-based (lower-bound)	0	Genome-fragment	NA	NA	NA	NA	NA	NA	NA	NA	NA	NA	NA	NA
Malaspina_Vir_454	12	k127_9450307 flag=0 multi=8.9889 len=7345	62.7	7345	k127_9450307	VP_954	True	NA	NA	NA	NA	NA	NA	NA	NA	NA	NA	NA	NA	NA	NA	NA	lytic	Not-determined	NA	NA	0	Genome-fragment	no viral genes detected	mp-deep_mag-0127.fasta	124	0	0	Bacteria	Actinobacteriota	Actinobacteria	Mycobacteriales	Pseudonocardiaceae	Pseudonocardia	Pseudonocardia alni
Malaspina_Vir_5717	8	k127_2930872 flag=0 multi=36.2021 len=21259_fragment_1	42.99	7336	k127_2930872	VP_955	True	0.14589	0.200761	0.349081	0.232183	0.199486	0.194722	0.999959	0.600183	0.684091	653.214	270.667	268.228	dsDNA	Myoviridae	Lambdavirus	lysogenic	Low-quality	5.37	AAI-based (medium-confidence)	26.92	Genome-fragment	NA	mp-deep_mag-0182.fasta	199	0	0	Bacteria	Proteobacteria	Gammaproteobacteria	Nitrosococcales	Methylophagaceae	Methylophaga	Methylophaga aminisulfidivorans
Malaspina_Vir_4300	5	k127_8919962 flag=1 multi=13.0000 len=7331	66.91	7331	k127_8919962	VP_956	True	NA	NA	NA	NA	NA	NA	NA	NA	NA	NA	NA	NA	NA	NA	NA	lytic	Medium-quality	68.35	HMM-based (lower-bound)	0	Genome-fragment	NA	NA	NA	NA	NA	NA	NA	NA	NA	NA	NA	NA
Malaspina_Vir_4707	11	k127_2988426 flag=0 multi=7.2069 len=7327	33.21	7327	k127_2988426	VP_957	True	0.745149	0.882895	0.946887	0.794429	0.932843	0.926346	0.999999	0.853917	0.41578	3328.3	2839.96	2717.93	dsDNA	Myoviridae	M12virus	lytic	Low-quality	1.7	HMM-based (lower-bound)	0	Genome-fragment	NA	NA	NA	NA	NA	NA	NA	NA	NA	NA	NA	NA
Malaspina_Vir_2291	4	k127_4157652 flag=0 multi=72.3054 len=7324	44.32	7324	k127_4157652	VP_958	True	0.060527	0.0420005	0.0898744	0.104797	0.0600185	0.0600135	0.999974	0.559399	0.594251	323.008	70.3631	70.2273	dsDNA	Myoviridae	Cp8virus	lysogenic	Low-quality	0.91	HMM-based (lower-bound)	89.16	Genome-fragment	NA	NA	NA	NA	NA	NA	NA	NA	NA	NA	NA	NA
Malaspina_Vir_2798	15	k127_6308677 flag=1 multi=5.0000 len=7307	38.78	7307	k127_6308677	VP_959	True	0.431242	0.7475	0.873675	0.56047	0.842138	0.850692	1	0.591783	0.287324	1617.66	1616.5	1488.22	dsDNA	Myoviridae	Sep1virus	lytic	Low-quality	3.44	AAI-based (medium-confidence)	0	Genome-fragment	no viral genes detected	NA	NA	NA	NA	NA	NA	NA	NA	NA	NA	NA
Malaspina_Vir_1584	9	k127_5657448 flag=0 multi=7.9902 len=7301	45.47	7301	k127_5657448	VP_960	True	0.548154	0.0607995	0.124558	0.669597	0.29024	0.28457	0.999914	0.577154	0.929433	2098.95	93.261	93.2486	dsDNA	Siphoviridae	Lambdavirus	lytic	Low-quality	16.93	AAI-based (medium-confidence)	0	Genome-fragment	NA	NA	NA	NA	NA	NA	NA	NA	NA	NA	NA	NA
Malaspina_Vir_4123	9	k127_3710468 flag=1 multi=5.8129 len=7293	60.76	7293	k127_3710468	VP_961	True	0.245358	0.586212	0.785691	0.367143	0.711533	0.688003	0.999995	0.785053	0.787679	994.475	994.036	990.123	dsDNA	Podoviridae	Prtbvirus	lytic	Low-quality	12.39	HMM-based (lower-bound)	0	Genome-fragment	NA	NA	NA	NA	NA	NA	NA	NA	NA	NA	NA	NA
Malaspina_Vir_6047	14	k127_1433619 flag=0 multi=6.3704 len=7289	45.81	7289	k127_1433619	VP_962	True	0.919003	0.968479	0.982582	0.950906	0.987297	0.987955	0.999834	0.532998	0.885546	6498.11	6136.27	6115.37	dsDNA	Siphoviridae	Lambdavirus	lytic	Low-quality	12.62	AAI-based (high-confidence)	0	Genome-fragment	NA	NA	NA	NA	NA	NA	NA	NA	NA	NA	NA	NA
Malaspina_Vir_380	13	k127_8654836 flag=0 multi=5.9930 len=7287	72.87	7287	k127_8654836	VP_963	True	0.09833	0.264024	0.42378	0.186443	0.353489	0.345267	1	0.417731	0.342942	474.996	357.447	351.5	dsDNA	Myoviridae	Cba41virus	lytic	Low-quality	9.62	HMM-based (lower-bound)	0	Genome-fragment	NA	mp-deep_mag-0127.fasta	103	0	0	Bacteria	Actinobacteriota	Actinobacteria	Mycobacteriales	Pseudonocardiaceae	Pseudonocardia	Pseudonocardia alni
Malaspina_Vir_362	8	k127_6164697 flag=0 multi=7.3450 len=7284	33.36	7284	k127_6164697	VP_964	True	0.819023	0.935482	0.962172	0.880631	0.892398	0.903945	1	0.854604	0.181851	4154.13	4152.79	3459.09	dsDNA	Myoviridae	T4virus	lytic	Low-quality	3.21	AAI-based (medium-confidence)	0	Genome-fragment	NA	NA	NA	NA	NA	NA	NA	NA	NA	NA	NA	NA
Malaspina_Vir_4108	6	k127_4351137 flag=1 multi=9.0000 len=7272	63.23	7272	k127_4351137	VP_965	True	NA	NA	NA	NA	NA	NA	NA	NA	NA	NA	NA	NA	NA	NA	NA	lytic	Low-quality	9.07	HMM-based (lower-bound)	0	Genome-fragment	NA	NA	NA	NA	NA	NA	NA	NA	NA	NA	NA	NA
Malaspina_Vir_126	9	k127_11172561 flag=0 multi=6.0629 len=7270	45.94	7270	k127_11172561	VP_966	True	NA	NA	NA	NA	NA	NA	NA	NA	NA	NA	NA	NA	NA	NA	NA	lytic	Low-quality	32.31	HMM-based (lower-bound)	0	Genome-fragment	NA	NA	NA	NA	NA	NA	NA	NA	NA	NA	NA	NA
Malaspina_Vir_6601	10	k127_4117037 flag=1 multi=4.8368 len=7248	43.46	7248	k127_4117037	VP_967	True	0.207874	0.504731	0.639516	0.283186	0.662606	0.638314	1	0.561076	0.729793	869.09	793.665	668.286	dsDNA	Phycodnaviridae	P70virus	lytic	Low-quality	8.95	AAI-based (high-confidence)	0	Genome-fragment	NA	NA	NA	NA	NA	NA	NA	NA	NA	NA	NA	NA
Malaspina_Vir_3909	6	k127_336210 flag=0 multi=20.9438 len=7247	42.6	7247	k127_336210	VP_968	True	NA	NA	NA	NA	NA	NA	NA	NA	NA	NA	NA	NA	NA	NA	NA	lytic	Not-determined	NA	NA	0	Genome-fragment	no viral genes detected	mp-deep_mag-0548.fasta	100	0	0	Bacteria	Proteobacteria	Gammaproteobacteria	Enterobacterales	Alteromonadaceae	Alteromonas	Alteromonas sp002691125
Malaspina_Vir_2976	8	k127_3444923 flag=0 multi=35.9016 len=7238	41.01	7238	k127_3444923	VP_969	True	NA	NA	NA	NA	NA	NA	NA	NA	NA	NA	NA	NA	NA	NA	NA	lytic	Not-determined	NA	NA	0	Genome-fragment	no viral genes detected	NA	NA	NA	NA	NA	NA	NA	NA	NA	NA	NA
Malaspina_Vir_2202	9	k127_11999468 flag=0 multi=22.0000 len=7237	34.66	7237	k127_11999468	VP_970	True	0.452582	0.73555	0.876965	0.544768	0.833038	0.840132	0.999999	0.938005	0.566575	1696.74	1556.81	1517.59	dsDNA	Myoviridae	T4virus	lytic	Low-quality	1.79	AAI-based (medium-confidence)	53.88	Genome-fragment	NA	NA	NA	NA	NA	NA	NA	NA	NA	NA	NA	NA
Malaspina_Vir_6387	10	k127_8005816 flag=1 multi=5.0000 len=7237	35.62	7237	k127_8005816	VP_971	True	0.383622	0.272881	0.435963	0.515596	0.324437	0.317165	0.999989	0.531753	0.370884	1451.37	369.689	366.215	dsDNA	Siphoviridae	Cbastvirus	lytic	Low-quality	7.27	HMM-based (lower-bound)	0	Genome-fragment	NA	NA	NA	NA	NA	NA	NA	NA	NA	NA	NA	NA
Malaspina_Vir_810	10	k127_672563 flag=0 multi=7.9955 len=7235	35.25	7235	k127_672563	VP_972	True	0.0719711	0.270909	NA	0.120941	NA	NA	0.999984	0.905554	NA	367.207	366.912	NA	dsDNA	Siphoviridae	NA	lysogenic	Not-determined	NA	NA	0	Genome-fragment	no viral genes detected	NA	NA	NA	NA	NA	NA	NA	NA	NA	NA	NA
Malaspina_Vir_2285	7	k127_11754088 flag=1 multi=5.0000 len=7234	33.8	7234	k127_11754088	VP_973	True	0.0670302	0.257388	0.117842	0.113651	0.196724	0.240833	1	0.683648	1	348.717	348.084	88.8372	dsDNA	Lavidaviridae	Pepy6virus	lytic	Not-determined	NA	NA	0	Genome-fragment	no viral genes detected	NA	NA	NA	NA	NA	NA	NA	NA	NA	NA	NA
Malaspina_Vir_2163	12	k127_8775414 flag=1 multi=5.0000 len=7232	34.69	7232	k127_8775414	VP_974	True	0.681711	0.882529	0.94878	0.778203	0.932622	0.924773	1	0.850293	0.413941	2834.94	2834.12	2795.24	dsDNA	Myoviridae	M12virus	lytic	Low-quality	3.08	HMM-based (lower-bound)	0	Genome-fragment	NA	NA	NA	NA	NA	NA	NA	NA	NA	NA	NA	NA
Malaspina_Vir_6627	9	k127_10070330 flag=1 multi=6.0000 len=7227	35.82	7227	k127_10070330	VP_975	True	0.00967984	0.0479936	0.101424	0.0186353	0.0587097	0.0583002	1	0.994846	0.529678	77.6824	77.6824	77.6824	dsDNA	Myoviridae	P2virus	lytic	Not-determined	NA	NA	0	Genome-fragment	no viral genes detected	NA	NA	NA	NA	NA	NA	NA	NA	NA	NA	NA
Malaspina_Vir_580	6	k127_3092576 flag=0 multi=8.0000 len=7221	51.09	7221	k127_3092576	VP_976	True	0.0758147	0.0946931	0.15187	0.120219	0.0310113	0.0439979	0.99998	0.829476	0.435845	381.449	135.306	111.417	dsDNA	Myoviridae	T4virus	lytic	Low-quality	16.47	AAI-based (high-confidence)	0	Genome-fragment	NA	NA	NA	NA	NA	NA	NA	NA	NA	NA	NA	NA
Malaspina_Vir_6258	9	k127_4319211 flag=1 multi=4.0000 len=7218	33.93	7218	k127_4319211	VP_977	True	0.221414	0.556476	0.764077	0.337972	0.637208	0.612277	1	0.955625	0.481151	915.363	915.305	913.669	dsDNA	Myoviridae	M12virus	lytic	Low-quality	4.17	AAI-based (medium-confidence)	41.11	Genome-fragment	NA	NA	NA	NA	NA	NA	NA	NA	NA	NA	NA	NA
Malaspina_Vir_5775	10	k127_10170689 flag=0 multi=12.0000 len=7217	61.8	7217	k127_10170689	VP_978	True	0.0276579	0.128954	0.248921	0.0562864	0.1617	0.158256	1	0.818582	0.289861	181.25	180.025	180.403	dsDNA	Phycodnaviridae	Prasinovirus	lytic	Low-quality	3.21	HMM-based (lower-bound)	0	Genome-fragment	NA	NA	NA	NA	NA	NA	NA	NA	NA	NA	NA	NA
Malaspina_Vir_4832	9	k127_10820383 flag=1 multi=6.0000 len=7212	37.17	7212	k127_10820383	VP_979	True	NA	NA	NA	NA	NA	NA	NA	NA	NA	NA	NA	NA	NA	NA	NA	lytic	Low-quality	2.05	AAI-based (medium-confidence)	0	Genome-fragment	no viral genes detected	mp-deep_mag-0103.fasta	24	5.42101e-19	1.71846e-16	Bacteria	Bdellovibrionota	Bacteriovoracia	Bacteriovoracales	Bacteriovoracaceae	undef	undef
Malaspina_Vir_4701	10	k127_5578620 flag=0 multi=20.9718 len=7209	42.99	7209	k127_5578620	VP_980	True	0.613077	NA	NA	0.724486	NA	NA	0.999959	NA	NA	2422.97	NA	NA	dsDNA	NA	NA	lytic	Low-quality	16.02	AAI-based (medium-confidence)	0	Genome-fragment	NA	NA	NA	NA	NA	NA	NA	NA	NA	NA	NA	NA
Malaspina_Vir_6017	6	k127_8468264 flag=0 multi=6.9915 len=7201	27.14	7201	k127_8468264	VP_981	True	0.15445	0.45135	0.199098	0.244141	0.555426	0.548672	0.999998	0.582758	0.559515	684.438	683.057	143.663	dsDNA	Mimiviridae	T4virus	lytic	Low-quality	0.79	HMM-based (lower-bound)	0	Genome-fragment	NA	NA	NA	NA	NA	NA	NA	NA	NA	NA	NA	NA
Malaspina_Vir_4825	7	k127_1783031 flag=1 multi=6.0000 len=7199	39.21	7199	k127_1783031	VP_982	True	NA	NA	NA	NA	NA	NA	NA	NA	NA	NA	NA	NA	NA	NA	NA	lytic	Not-determined	NA	NA	0	Genome-fragment	no viral genes detected	NA	NA	NA	NA	NA	NA	NA	NA	NA	NA	NA
Malaspina_Vir_1540	11	k127_4428628 flag=0 multi=2.9972 len=7198	31.49	7198	k127_4428628	VP_983	True	0.613277	0.852603	0.934241	0.724657	0.794485	0.796996	1	0.934581	0.343141	2424.05	2423.48	2340.69	dsDNA	Myoviridae	T4virus	lytic	Low-quality	4.04	AAI-based (high-confidence)	0	Genome-fragment	NA	NA	NA	NA	NA	NA	NA	NA	NA	NA	NA	NA
Malaspina_Vir_112	15	k127_11321700 flag=0 multi=5.9165 len=7192	56.17	7192	k127_11321700	VP_984	True	0.0206418	NA	NA	0.0424973	NA	NA	0.999995	NA	NA	141.462	NA	NA	dsDNA	NA	NA	lytic	Low-quality	18.91	AAI-based (high-confidence)	0	Genome-fragment	NA	NA	NA	NA	NA	NA	NA	NA	NA	NA	NA	NA
Malaspina_Vir_3720	10	k127_12926205 flag=0 multi=18.2018 len=7187	54.92	7187	k127_12926205	VP_985	True	NA	NA	NA	NA	NA	NA	NA	NA	NA	NA	NA	NA	NA	NA	NA	lysogenic	Not-determined	NA	NA	0	Genome-fragment	no viral genes detected	mp-deep_mag-0186.fasta	28	0	0	Bacteria	Proteobacteria	Alphaproteobacteria	Sphingomonadales	Sphingomonadaceae	Erythrobacter_A	undef
Malaspina_Vir_6137	5	k127_7186683 flag=0 multi=41.8838 len=7184	47.47	7184	k127_7186683	VP_986	True	0.43532	0.0218475	0.0483797	0.564229	NA	NA	0.999748	0.813021	0.289522	1632.67	45.1535	44.1425	dsDNA	Siphoviridae	Habenivirus	lytic	Low-quality	17.37	AAI-based (medium-confidence)	0	Genome-fragment	NA	NA	NA	NA	NA	NA	NA	NA	NA	NA	NA	NA
Malaspina_Vir_6182	12	k127_8004337 flag=0 multi=9.9872 len=7173	52.93	7173	k127_8004337	VP_987	True	0.134125	0.419523	0.475171	0.448922	0.229686	0.22411	0.925816	0.944173	0.728934	609.455	619.883	412.455	ssDNA	Inoviridae	Inovirus	lytic	Complete	100	DTR (high-confidence)	0	High-quality	NA	NA	NA	NA	NA	NA	NA	NA	NA	NA	NA	NA
Malaspina_Vir_3712	6	k127_5994976 flag=1 multi=6.0000 len=7156	25.95	7156	k127_5994976	VP_988	True	0.0103398	NA	NA	0.0202849	0.062953	NA	0.999995	NA	NA	81.9205	NA	NA	dsDNA	NA	NA	lytic	Low-quality	0.58	HMM-based (lower-bound)	0	Genome-fragment	NA	NA	NA	NA	NA	NA	NA	NA	NA	NA	NA	NA
Malaspina_Vir_2055	8	k127_12255490 flag=0 multi=33.9059 len=7144	52.87	7144	k127_12255490	VP_989	True	NA	NA	NA	NA	NA	NA	NA	NA	NA	NA	NA	NA	NA	NA	NA	lytic	Not-determined	NA	NA	0	Genome-fragment	no viral genes detected	mp-deep_mag-0562.fasta	103	0	0	Bacteria	Proteobacteria	Alphaproteobacteria	Rhodobacterales	Rhodobacteraceae	Mameliella	undef
Malaspina_Vir_3783	8	k127_11711971 flag=0 multi=459.9840 len=572502_fragment_2	60.27	7143	k127_11711971	VP_990	True	0.387634	0.0295604	NA	0.519359	NA	NA	0.999913	0.843357	NA	1464.61	55.298	NA	dsDNA	Siphoviridae	NA	lysogenic	Low-quality	13.71	HMM-based (lower-bound)	0	Genome-fragment	NA	NA	NA	NA	NA	NA	NA	NA	NA	NA	NA	NA
Malaspina_Vir_2083	7	k127_6390577 flag=0 multi=19.9729 len=7140	37.59	7140	k127_6390577	VP_991	True	0.0950062	0.331586	0.493881	0.157962	0.3985	0.386589	1	0.778577	0.341402	461.054	460.746	435.481	dsDNA	Siphoviridae	P12002virus	lytic	Low-quality	17.2	AAI-based (medium-confidence)	0	Genome-fragment	NA	mp-deep_mag-0584.fasta	103	0	0	Bacteria	Bacteroidota	Bacteroidia	Flavobacteriales	Flavobacteriaceae	Mesonia	undef
Malaspina_Vir_2335	4	k127_12604614 flag=0 multi=9.5478 len=7132	36.6	7132	k127_12604614	VP_992	True	0.147262	0.233445	0.361404	0.234094	0.270071	0.270305	0.999998	0.635237	0.471545	658.294	313.487	281.392	dsDNA	Myoviridae	T4virus	lytic	Low-quality	16.28	AAI-based (medium-confidence)	0	Genome-fragment	NA	NA	NA	NA	NA	NA	NA	NA	NA	NA	NA	NA
Malaspina_Vir_5214	9	k127_4395217 flag=1 multi=6.0000 len=7130	56.8	7130	k127_4395217	VP_993	True	0.0796751	0.174487	0.312755	0.131595	0.212506	0.207318	0.999996	0.602658	0.505427	395.555	238.175	233.632	dsDNA	Siphoviridae	P12024virus	lytic	Low-quality	3.19	HMM-based (lower-bound)	0	Genome-fragment	NA	mp-deep_mag-0058.fasta	37	0	0	Bacteria	Bacteroidota	Bacteroidia	Cytophagales	Spirosomaceae	undef	undef
Malaspina_Vir_773	10	k127_3293575 flag=1 multi=5.0000 len=7125	57.12	7125	k127_3293575	VP_994	True	NA	NA	NA	NA	NA	NA	NA	NA	NA	NA	NA	NA	NA	NA	NA	lytic	Not-determined	NA	NA	0	Genome-fragment	no viral genes detected	NA	NA	NA	NA	NA	NA	NA	NA	NA	NA	NA
Malaspina_Vir_5635	14	k127_13092450 flag=3 multi=7.0010 len=7122	54.72	7122	k127_13092450	VP_995	True	0.117803	0.384564	0.378618	0.196619	0.258529	0.25975	0.95519	0.98362	0.986721	549.603	553.384	299.642	ssDNA	Inoviridae	Habenivirus	lytic	Complete	100	DTR (high-confidence)	0	High-quality	NA	NA	NA	NA	NA	NA	NA	NA	NA	NA	NA	NA
Malaspina_Vir_6202	9	k127_8714943 flag=1 multi=5.0000 len=7116	55	7116	k127_8714943	VP_996	True	0.0940001	NA	NA	0.156347	NA	NA	0.999997	NA	NA	456.599	NA	NA	dsDNA	NA	NA	lytic	Low-quality	6.58	HMM-based (lower-bound)	26.97	Genome-fragment	NA	NA	NA	NA	NA	NA	NA	NA	NA	NA	NA	NA
Malaspina_Vir_3022	10	k127_3952735 flag=0 multi=5.9493 len=7114	35.52	7114	k127_3952735	VP_997	True	0.85842	0.511721	0.59663	0.909381	0.636756	0.612616	0.999998	0.665713	0.380309	4787.02	809.461	588.006	dsDNA	Podoviridae	Vp5virus	lytic	Low-quality	12.72	AAI-based (high-confidence)	0	Genome-fragment	NA	NA	NA	NA	NA	NA	NA	NA	NA	NA	NA	NA
Malaspina_Vir_2670	11	k127_2448028 flag=0 multi=10.3456 len=7111	31.08	7111	k127_2448028	VP_998	True	0.655718	0.0697324	NA	0.35139	0.654645	0.629941	1	0.886634	NA	2668.79	104.239	NA	dsDNA	Myoviridae	NA	lytic	Low-quality	3.69	AAI-based (medium-confidence)	0	Genome-fragment	NA	NA	NA	NA	NA	NA	NA	NA	NA	NA	NA	NA
Malaspina_Vir_5390	7	k127_7975361 flag=0 multi=5.3768 len=7106	45.22	7106	k127_7975361	VP_999	True	0.0920454	0.324212	0.497771	0.152964	0.392973	0.382561	0.999996	0.697532	0.175242	448.316	448.226	440.61	dsDNA	Podoviridae	M12virus	lytic	Low-quality	12.13	AAI-based (medium-confidence)	0	Genome-fragment	NA	NA	NA	NA	NA	NA	NA	NA	NA	NA	NA	NA
Malaspina_Vir_5069	14	k127_6956390 flag=0 multi=3.9440 len=7097	44.75	7097	k127_6956390	VP_1000	True	0.265885	NA	NA	0.392014	NA	NA	0.999944	NA	NA	1061.32	NA	NA	dsDNA	NA	NA	lysogenic	Low-quality	14.12	AAI-based (high-confidence)	0	Genome-fragment	NA	NA	NA	NA	NA	NA	NA	NA	NA	NA	NA	NA
Malaspina_Vir_6169	5	k127_4321366 flag=0 multi=8.0000 len=7095	35.18	7095	k127_4321366	VP_1001	True	0.297474	0.217298	0.357619	0.428086	0.260255	0.250483	1	0.894072	0.784018	1166.68	292.187	277.226	dsDNA	Myoviridae	T4virus	lytic	Low-quality	1.86	HMM-based (lower-bound)	0	Genome-fragment	NA	NA	NA	NA	NA	NA	NA	NA	NA	NA	NA	NA
Malaspina_Vir_6343	9	k127_5111347 flag=1 multi=5.5849 len=7094	60.49	7094	k127_5111347	VP_1002	True	NA	NA	NA	NA	NA	NA	NA	NA	NA	NA	NA	NA	NA	NA	NA	lytic	Not-determined	NA	NA	0	Genome-fragment	no viral genes detected	NA	NA	NA	NA	NA	NA	NA	NA	NA	NA	NA
Malaspina_Vir_4248	11	k127_7577431 flag=0 multi=7.9153 len=7093	56.61	7093	k127_7577431	VP_1003	True	NA	NA	NA	NA	NA	NA	NA	NA	NA	NA	NA	NA	NA	NA	NA	lytic	Not-determined	NA	NA	0	Genome-fragment	no viral genes detected	NA	NA	NA	NA	NA	NA	NA	NA	NA	NA	NA
Malaspina_Vir_4683	7	k127_5619648 flag=0 multi=3.4969 len=7088	23.58	7088	k127_5619648	VP_1004	True	0.0236811	0.0257977	0.0576231	0.0484518	0.141008	0.1393	1	0.908794	0.650442	158.986	50.5517	50.2066	dsDNA	Myoviridae	T4virus	lytic	Not-determined	NA	NA	0	Genome-fragment	no viral genes detected	NA	NA	NA	NA	NA	NA	NA	NA	NA	NA	NA
Malaspina_Vir_3907	6	k127_1918846 flag=1 multi=5.0000 len=7084	36.26	7084	k127_1918846	VP_1005	True	NA	NA	NA	NA	NA	NA	NA	NA	NA	NA	NA	NA	NA	NA	NA	lytic	Low-quality	6.43	HMM-based (lower-bound)	0	Genome-fragment	NA	mp-deep_mag-0212.fasta	92	0	0	Bacteria	Proteobacteria	Alphaproteobacteria	UBA1280	UBA2136	UBA2136	UBA2136 sp002689455
Malaspina_Vir_3366	10	k127_10616410 flag=0 multi=5.8923 len=7075	33.06	7075	k127_10616410	VP_1006	True	0.0338346	0.0968558	0.102771	0.0446237	0.101567	0.0918105	0.999624	0.550016	0.365621	213.915	138.133	78.629	dsDNA	Myoviridae	Bxz1virus	lytic	Low-quality	2.1	HMM-based (lower-bound)	0	Genome-fragment	NA	NA	NA	NA	NA	NA	NA	NA	NA	NA	NA	NA
Malaspina_Vir_6256	10	k127_5032354 flag=0 multi=21.9698 len=7070	53.83	7070	k127_5032354	VP_1007	True	NA	NA	NA	NA	NA	NA	NA	NA	NA	NA	NA	NA	NA	NA	NA	lytic	Not-determined	NA	NA	0	Genome-fragment	no viral genes detected	mp-deep_mag-0195.fasta	136	0	0	Bacteria	Proteobacteria	Alphaproteobacteria	Rhodospirillales_A	UBA2165	GCA-2687515	undef
Malaspina_Vir_385	12	k127_6582480 flag=0 multi=50.0696 len=7063	58.35	7063	k127_6582480	VP_1008	True	0.526035	NA	NA	0.6503	NA	NA	0.999993	NA	NA	2000.47	NA	NA	dsDNA	NA	NA	lytic	Low-quality	17.86	AAI-based (high-confidence)	0	Genome-fragment	NA	NA	NA	NA	NA	NA	NA	NA	NA	NA	NA	NA
Malaspina_Vir_1324	20	k127_10009699 flag=0 multi=7.9095 len=7044	59.23	7044	k127_10009699	VP_1009	True	0.712266	0.352645	0.535932	0.801282	0.758625	0.750827	0.999975	0.547901	0.552022	3056.36	495.893	495.096	dsDNA	Globuloviridae	Globulovirus	lytic	Low-quality	9.19	HMM-based (lower-bound)	0	Genome-fragment	NA	NA	NA	NA	NA	NA	NA	NA	NA	NA	NA	NA
Malaspina_Vir_914	14	k127_7074758 flag=1 multi=4.0000 len=7034	63.41	7034	k127_7074758	VP_1010	True	0.246955	0.112739	0.210237	0.369181	0.140257	0.138771	0.999851	0.83507	0.705418	999.856	158.961	151.639	dsDNA	Siphoviridae	Pamx74virus	lytic	Low-quality	15.01	AAI-based (medium-confidence)	0	Genome-fragment	NA	NA	NA	NA	NA	NA	NA	NA	NA	NA	NA	NA
Malaspina_Vir_4088	11	k127_12583738 flag=1 multi=6.0000 len=7028	44.59	7028	k127_12583738	VP_1011	True	0.255761	0.597013	0.791289	0.38008	0.72267	0.70046	0.999719	0.617728	0.502779	1029.06	1025.96	1013.9	dsDNA	Siphoviridae	Lambdavirus	lytic	Low-quality	10.95	AAI-based (medium-confidence)	0	Genome-fragment	NA	NA	NA	NA	NA	NA	NA	NA	NA	NA	NA	NA
Malaspina_Vir_4234	7	k127_8127763 flag=0 multi=19.9725 len=7026	29.96	7026	k127_8127763	VP_1012	True	NA	NA	NA	NA	NA	NA	NA	NA	NA	NA	NA	NA	NA	NA	NA	lysogenic	Not-determined	NA	NA	0	Genome-fragment	no viral genes detected	mp-deep_mag-0103.fasta	205	0	0	Bacteria	Bdellovibrionota	Bacteriovoracia	Bacteriovoracales	Bacteriovoracaceae	undef	undef
Malaspina_Vir_2155	11	k127_1622487 flag=0 multi=8.9884 len=7025	33.38	7025	k127_1622487	VP_1013	True	0.650877	0.869225	0.944091	0.754423	0.924915	0.932014	0.999998	0.490736	0.472574	2638.85	2638.65	2624.89	dsDNA	Myoviridae	T4virus	lytic	Low-quality	4.6	HMM-based (lower-bound)	0	Genome-fragment	NA	NA	NA	NA	NA	NA	NA	NA	NA	NA	NA	NA
Malaspina_Vir_6249	14	k127_11489643 flag=1 multi=5.0000 len=7020	44.52	7020	k127_11489643	VP_1015	True	0.129746	0.138226	0.183465	0.209609	0.145958	0.155584	1	0.483056	0.344902	593.622	192.028	132.786	dsDNA	Myoviridae	N4virus	lytic	Low-quality	7.91	HMM-based (lower-bound)	0	Genome-fragment	NA	NA	NA	NA	NA	NA	NA	NA	NA	NA	NA	NA
Malaspina_Vir_770	10	k127_11631161 flag=1 multi=5.0000 len=7020	39.96	7020	k127_11631161	VP_1014	True	0.311861	0.149756	0.270758	0.44314	0.185648	0.18122	0.999989	0.429394	0.202759	1213.16	206.571	197.38	dsDNA	Myoviridae	N4virus	lytic	Low-quality	8.7	AAI-based (high-confidence)	0	Genome-fragment	NA	NA	NA	NA	NA	NA	NA	NA	NA	NA	NA	NA
Malaspina_Vir_6056	10	k127_8645261 flag=0 multi=13.9173 len=7018	36.81	7018	k127_8645261	VP_1016	True	0.507233	0.429072	0.618244	0.633149	0.787892	0.789115	0.999956	0.852526	0.27358	1919.08	638.444	627.213	dsDNA	Siphoviridae	Lambdavirus	lytic	Low-quality	11.08	AAI-based (high-confidence)	0	Genome-fragment	NA	NA	NA	NA	NA	NA	NA	NA	NA	NA	NA	NA
Malaspina_Vir_3168	11	k127_2302736 flag=1 multi=5.0000 len=7017	63.9	7017	k127_2302736	VP_1017	True	0.887332	0.928556	0.851202	0.913427	NA	NA	0.999986	0.982938	0.989778	5437.35	3909.66	1322.37	dsDNA	Myoviridae	P2virus	lytic	Low-quality	16.08	HMM-based (lower-bound)	0	Genome-fragment	NA	NA	NA	NA	NA	NA	NA	NA	NA	NA	NA	NA
Malaspina_Vir_3281	12	k127_6711642 flag=1 multi=2.8835 len=7011	34.57	7011	k127_6711642	VP_1018	True	0.286987	0.161656	0.290138	0.281706	0.612385	0.595117	0.999987	0.663674	0.510727	1131.11	221.623	213.546	dsDNA	Siphoviridae	P12024virus	lytic	Low-quality	18.25	AAI-based (medium-confidence)	0	Genome-fragment	NA	NA	NA	NA	NA	NA	NA	NA	NA	NA	NA	NA
Malaspina_Vir_6161	8	k127_5886473 flag=1 multi=5.0000 len=7010	34.28	7010	k127_5886473	VP_1019	True	0.0393359	NA	NA	NA	NA	NA	0.999996	NA	NA	240.184	NA	NA	dsDNA	NA	NA	lytic	Low-quality	3.76	AAI-based (high-confidence)	0	Genome-fragment	NA	NA	NA	NA	NA	NA	NA	NA	NA	NA	NA	NA
Malaspina_Vir_5971	6	k127_9271589 flag=1 multi=6.4738 len=7006	47.07	7006	k127_9271589	VP_1020	True	NA	NA	NA	NA	NA	NA	NA	NA	NA	NA	NA	NA	NA	NA	NA	lysogenic	Not-determined	NA	NA	0	Genome-fragment	no viral genes detected	mp-deep_mag-0334.fasta	34	0	0	Bacteria	Proteobacteria	Alphaproteobacteria	Micavibrionales	Micavibrionaceae	UM-FILTER-47-13	undef
Malaspina_Vir_1823	9	k127_5965436 flag=0 multi=8.9884 len=7000	51.5	7000	k127_5965436	VP_1021	True	0.578235	0.784808	0.762391	0.61404	0.412811	0.404359	0.999897	0.875312	0.585806	2242.38	1834.87	909.045	dsDNA	Myoviridae	Muvirus	lytic	Low-quality	6.66	HMM-based (lower-bound)	31.93	Genome-fragment	NA	mp-deep_mag-0334.fasta	161	0	0	Bacteria	Proteobacteria	Alphaproteobacteria	Micavibrionales	Micavibrionaceae	UM-FILTER-47-13	undef
Malaspina_Vir_5980	17	k127_11812335 flag=1 multi=29.9451 len=6993	34.72	6993	k127_11812335	VP_1022	True	0.178128	0.203573	0.353161	0.277829	0.245597	0.23975	0.999827	0.780896	0.679788	764.019	274.302	272.818	dsDNA	Myoviridae	M12virus	lytic	Not-determined	NA	NA	0	Genome-fragment	no viral genes detected	NA	NA	NA	NA	NA	NA	NA	NA	NA	NA	NA
Malaspina_Vir_2327	9	k127_3512080 flag=1 multi=4.0000 len=6989	36.66	6989	k127_3512080	VP_1023	True	0.816887	0.897566	0.955409	0.879159	0.941724	0.94847	0.999998	0.341557	0.362558	4124.81	3102.48	3094.63	dsDNA	Myoviridae	T4virus	lytic	Low-quality	11.97	AAI-based (high-confidence)	0	Genome-fragment	NA	NA	NA	NA	NA	NA	NA	NA	NA	NA	NA	NA
Malaspina_Vir_5297	19	k127_1041962 flag=0 multi=21.0000 len=6972	46.24	6972	k127_1041962	VP_1024	True	0.712292	0.159309	0.296687	0.806793	0.197378	0.191177	0.999996	0.995616	0.99462	3056.53	218.475	219.126	dsDNA	Podoviridae	Phieco32virus	lytic	Low-quality	6.58	HMM-based (lower-bound)	0	Genome-fragment	NA	NA	NA	NA	NA	NA	NA	NA	NA	NA	NA	NA
Malaspina_Vir_6477	7	k127_3375684 flag=0 multi=8.4880 len=6967	43.62	6967	k127_3375684	VP_1025	True	0.0413747	0.182802	0.317733	0.0782225	0.221336	NA	1	0.937497	0.743208	248.413	248.378	238.449	dsDNA	Podoviridae	Phieco32virus	lysogenic	Low-quality	7.75	HMM-based (lower-bound)	0	Genome-fragment	NA	mp-deep_mag-0176.fasta	42	0	0	Bacteria	Nitrospinota	Nitrospinia	Nitrospinales	Nitrospinaceae	LS-NOB	LS-NOB sp003545625
Malaspina_Vir_2799	14	k127_5243169 flag=1 multi=4.5936 len=6960	39.02	6960	k127_5243169	VP_1026	True	0.454807	0.129017	0.24694	0.582228	0.161085	0.158219	0.999992	0.604106	0.603552	1705.03	180.131	178.945	dsDNA	Myoviridae	Cr3virus	lytic	Low-quality	8.59	AAI-based (high-confidence)	0	Genome-fragment	NA	NA	NA	NA	NA	NA	NA	NA	NA	NA	NA	NA
Malaspina_Vir_1854	11	k127_5293316 flag=1 multi=7.9898 len=6957	63.91	6957	k127_5293316	VP_1027	True	0.00352415	0.01631	NA	0.00452741	NA	NA	0.999938	0.843357	NA	36.8881	36.8873	NA	dsDNA	Siphoviridae	NA	lysogenic	Low-quality	11.68	AAI-based (medium-confidence)	0	Genome-fragment	NA	NA	NA	NA	NA	NA	NA	NA	NA	NA	NA	NA
Malaspina_Vir_6333	7	k127_2186004 flag=0 multi=8.9539 len=6955	56.88	6955	k127_2186004	VP_1028	True	NA	NA	NA	NA	NA	NA	NA	NA	NA	NA	NA	NA	NA	NA	NA	lytic	Not-determined	NA	NA	0	Genome-fragment	no viral genes detected	mp-deep_mag-0589.fasta	185	0	0	Bacteria	Proteobacteria	Alphaproteobacteria	Sphingomonadales	Sphingomonadaceae	Erythrobacter_A	Erythrobacter_A sp002895025
Malaspina_Vir_1210	10	k127_12269063 flag=0 multi=30.9561 len=6954	58.24	6954	k127_12269063	VP_1029	True	0.145093	0.175023	0.0598272	0.196456	0.0328394	0.0322936	0.999921	0.940318	0.628067	650.038	238.871	51.5143	dsDNA	Siphoviridae	Phic31virus	lytic	Low-quality	7.36	HMM-based (lower-bound)	0	Genome-fragment	NA	NA	NA	NA	NA	NA	NA	NA	NA	NA	NA	NA
Malaspina_Vir_4762	9	k127_7309636 flag=1 multi=5.0000 len=6946	61.55	6946	k127_7309636	VP_1030	True	0.153978	0.345096	0.478948	0.243302	0.167735	0.169902	1	0.678117	0.203135	682.671	483.266	416.84	dsDNA	Siphoviridae	D3112virus	lytic	Low-quality	17.51	AAI-based (medium-confidence)	0	Genome-fragment	NA	NA	NA	NA	NA	NA	NA	NA	NA	NA	NA	NA
Malaspina_Vir_4204	15	k127_3907706 flag=1 multi=9.2249 len=6943	39.03	6943	k127_3907706	VP_1031	True	0.327052	0.550611	0.311677	0.459361	0.513593	0.504236	0.999998	0.866983	0.321163	1263.5	900.578	232.606	dsDNA	Myoviridae	T4virus	lytic	Low-quality	3.08	HMM-based (lower-bound)	0	Genome-fragment	NA	NA	NA	NA	NA	NA	NA	NA	NA	NA	NA	NA
Malaspina_Vir_1392	6	k127_1611071 flag=0 multi=8.1777 len=6941	35.11	6941	k127_1611071	VP_1032	True	0.255965	0.598166	0.794747	0.38017	0.200627	0.195657	1	0.46082	0.341004	1029.59	1029.47	1027.85	dsDNA	Myoviridae	T4virus	lytic	Low-quality	3.05	HMM-based (lower-bound)	0	Genome-fragment	NA	NA	NA	NA	NA	NA	NA	NA	NA	NA	NA	NA
Malaspina_Vir_3875	10	k127_2512672 flag=0 multi=19.9442 len=6941	36.42	6941	k127_2512672	VP_1033	True	0.151139	0.127827	0.177228	0.239987	0.148269	0.146333	0.998287	0.886969	0.517099	672.547	178.566	128.485	dsDNA	Siphoviridae	Habenivirus	lytic	Low-quality	3.72	AAI-based (medium-confidence)	0	Genome-fragment	NA	NA	NA	NA	NA	NA	NA	NA	NA	NA	NA	NA
Malaspina_Vir_4101	11	k127_4832223 flag=1 multi=5.0000 len=6933	59.63	6933	k127_4832223	VP_1034	True	0.925975	0.761942	0.893694	0.955425	0.912665	0.867688	0.999998	0.881695	0.846118	6803.38	1692.94	1681.02	dsDNA	Siphoviridae	D3112virus	lytic	Low-quality	17.43	AAI-based (high-confidence)	0	Genome-fragment	NA	NA	NA	NA	NA	NA	NA	NA	NA	NA	NA	NA
Malaspina_Vir_3122	9	k127_7853813 flag=0 multi=44.7999 len=6925	44.85	6925	k127_7853813	VP_1035	True	0.542347	0.300351	0.465721	0.664546	0.80089	0.80315	0.999991	0.863475	0.731719	2072.8	408.051	401.575	dsDNA	Siphoviridae	D3112virus	lytic	Low-quality	10.82	HMM-based (lower-bound)	0	Genome-fragment	NA	NA	NA	NA	NA	NA	NA	NA	NA	NA	NA	NA
Malaspina_Vir_2805	12	k127_9525013 flag=0 multi=7.9897 len=6922	45.13	6922	k127_9525013	VP_1036	True	0.0995939	0.2224	0.368187	0.165519	0.115004	0.113178	1	0.920548	0.567638	479.841	299.087	288.575	dsDNA	Siphoviridae	P12002virus	lytic	Low-quality	7.67	HMM-based (lower-bound)	0	Genome-fragment	NA	NA	NA	NA	NA	NA	NA	NA	NA	NA	NA	NA
Malaspina_Vir_6166	8	k127_11576488 flag=1 multi=6.9948 len=6919	64.79	6919	k127_11576488	VP_1037	True	0.15956	0.460648	0.652887	0.251323	0.569474	0.560461	0.999671	0.577408	0.253472	702.542	701.883	695.366	dsDNA	Myoviridae	Indivirus	lysogenic	Not-determined	NA	NA	0	Genome-fragment	no viral genes detected	mp-deep_mag-0118.fasta	24	8.13152e-19	2.57769e-16	Bacteria	Proteobacteria	Alphaproteobacteria	Rhizobiales	Rhizobiaceae	Fulvimarina	undef
Malaspina_Vir_3409	8	k127_10399914 flag=0 multi=13.0000 len=6916	34.53	6916	k127_10399914	VP_1038	True	0.0794355	NA	NA	NA	NA	NA	0.999984	NA	NA	394.656	NA	NA	dsDNA	NA	NA	lytic	Low-quality	3.85	AAI-based (medium-confidence)	0	Genome-fragment	NA	NA	NA	NA	NA	NA	NA	NA	NA	NA	NA	NA
Malaspina_Vir_495	16	k127_12569777 flag=1 multi=5.3276 len=6915	40.95	6915	k127_12569777	VP_1039	True	0.0998461	NA	NA	0.165906	0.418166	NA	1	NA	NA	480.786	NA	NA	dsDNA	NA	NA	lytic	Low-quality	4.41	HMM-based (lower-bound)	0	Genome-fragment	NA	NA	NA	NA	NA	NA	NA	NA	NA	NA	NA	NA
Malaspina_Vir_1285	10	k127_3373495 flag=1 multi=11.3902 len=6909	47.04	6909	k127_3373495	VP_1040	True	0.0147426	0.0726753	0.134496	0.0305711	0.0894531	0.08895	0.999994	0.629549	0.349386	108.137	107.82	100.012	dsDNA	Siphoviridae	Sfi11virus	lytic	Low-quality	1.63	HMM-based (lower-bound)	0	Genome-fragment	NA	NA	NA	NA	NA	NA	NA	NA	NA	NA	NA	NA
Malaspina_Vir_3166	9	k127_12826512 flag=1 multi=5.3732 len=6901	32.05	6901	k127_12826512	VP_1041	True	0.0266336	0.125224	0.239091	0.0543368	0.157073	0.154491	1	0.710753	0.261473	175.439	175.42	172.875	dsDNA	Siphoviridae	C5virus	lytic	Not-determined	NA	NA	0	Genome-fragment	no viral genes detected	mp-deep_mag-0376.fasta	114	0	0	Bacteria	Bacteroidota	Bacteroidia	Flavobacteriales	Flavobacteriaceae	UBA3611	undef
Malaspina_Vir_2423	9	k127_7946923 flag=0 multi=7.2444 len=6894	56.22	6894	k127_7946923	VP_1042	True	0.852637	0.800729	0.379863	0.894381	0.291399	0.286828	0.999977	0.917138	0.220809	4679.09	1944.62	301.164	dsDNA	Myoviridae	Muvirus	lytic	Low-quality	19.57	AAI-based (medium-confidence)	0	Genome-fragment	NA	NA	NA	NA	NA	NA	NA	NA	NA	NA	NA	NA
Malaspina_Vir_1144	6	k127_11143554 flag=0 multi=4.9941 len=6884	55.78	6884	k127_11143554	VP_1043	True	NA	NA	NA	NA	NA	NA	NA	NA	NA	NA	NA	NA	NA	NA	NA	lytic	Low-quality	2.27	AAI-based (medium-confidence)	0	Genome-fragment	no viral genes detected	mp-deep_mag-0387.fasta	103	0	0	Bacteria	Chloroflexota	Dehalococcoidia	UBA3495	UBA3495	UBA1141	undef
Malaspina_Vir_4505	9	k127_4607969 flag=0 multi=17.8178 len=6882	48.69	6882	k127_4607969	VP_1044	True	0.0117999	NA	NA	NA	NA	NA	0.999997	NA	NA	90.4407	NA	NA	dsDNA	NA	NA	lytic	Low-quality	3.84	HMM-based (lower-bound)	0	Genome-fragment	NA	NA	NA	NA	NA	NA	NA	NA	NA	NA	NA	NA
Malaspina_Vir_3805	14	k127_8461660 flag=0 multi=13.0000 len=6872	36.5	6872	k127_8461660	VP_1045	True	0.386821	0.382475	0.521319	0.518472	0.472518	0.462075	0.999962	0.517471	0.505005	1461.86	549.512	473.715	dsDNA	Phycodnaviridae	P70virus	lytic	Low-quality	11.23	AAI-based (high-confidence)	0	Genome-fragment	NA	NA	NA	NA	NA	NA	NA	NA	NA	NA	NA	NA
Malaspina_Vir_5064	7	k127_206772 flag=0 multi=8.6442 len=6867	41.63	6867	k127_206772	VP_1046	True	0.0750468	0.160724	0.264449	0.125257	NA	NA	0.999592	0.536566	0.515093	378.868	220.366	192.277	dsDNA	Siphoviridae	Phicbkvirus	lytic	Low-quality	19.44	AAI-based (high-confidence)	0	Genome-fragment	NA	mp-deep_mag-0165.fasta	110	0	0	Bacteria	Proteobacteria	Gammaproteobacteria	Enterobacterales	Alteromonadaceae	Pseudoalteromonas	Pseudoalteromonas agarivorans
Malaspina_Vir_743	7	k127_6947295 flag=0 multi=7.4725 len=6863	38.99	6863	k127_6947295	VP_1047	True	0.807104	0.931061	0.94319	0.872161	0.945763	0.952161	1	0.662356	0.501335	3994.41	3994.19	2594.72	dsDNA	Podoviridae	T4virus	lytic	Low-quality	15.29	AAI-based (high-confidence)	0	Genome-fragment	NA	NA	NA	NA	NA	NA	NA	NA	NA	NA	NA	NA
Malaspina_Vir_4794	6	k127_4721173 flag=0 multi=13.5715 len=6858	48.85	6858	k127_4721173	VP_1048	True	0.0132965	0.0643903	0.106394	0.0270524	0.0794698	0.0783387	1	0.81896	0.329479	99.4156	97.6629	81.1445	dsDNA	Myoviridae	Cp51virus	lytic	Not-determined	NA	NA	0	Genome-fragment	no viral genes detected	NA	NA	NA	NA	NA	NA	NA	NA	NA	NA	NA
Malaspina_Vir_1255	5	k127_2821682 flag=1 multi=5.0000 len=6847	47.26	6847	k127_2821682	VP_1049	True	NA	NA	NA	NA	NA	NA	NA	NA	NA	NA	NA	NA	NA	NA	NA	lytic	Not-determined	NA	NA	0	Genome-fragment	no viral genes detected	NA	NA	NA	NA	NA	NA	NA	NA	NA	NA	NA
Malaspina_Vir_5653	9	k127_11398924 flag=1 multi=6.0000 len=6843	38.84	6843	k127_11398924	VP_1050	True	0.675637	0.730842	0.752498	0.773716	0.706776	0.687287	0.999986	0.533565	0.785302	2794.09	1534.53	877.129	dsDNA	Siphoviridae	D3virus	lytic	Low-quality	8.97	HMM-based (lower-bound)	0	Genome-fragment	NA	NA	NA	NA	NA	NA	NA	NA	NA	NA	NA	NA
Malaspina_Vir_5490	10	k127_7048594 flag=1 multi=6.0000 len=6834	61.9	6834	k127_7048594	VP_1051	True	0.885044	0.495396	NA	0.927915	NA	NA	0.999957	0.963185	NA	5377.64	772.696	NA	dsDNA	Siphoviridae	NA	lytic	Low-quality	17.65	AAI-based (high-confidence)	0	Genome-fragment	NA	NA	NA	NA	NA	NA	NA	NA	NA	NA	NA	NA
Malaspina_Vir_51	9	k127_12476928 flag=1 multi=5.8158 len=6831	34.81	6831	k127_12476928	VP_1052	True	0.079954	NA	NA	0.0721844	NA	NA	1	NA	NA	396.516	NA	NA	dsDNA	NA	NA	lytic	Low-quality	3.22	HMM-based (lower-bound)	0	Genome-fragment	NA	NA	NA	NA	NA	NA	NA	NA	NA	NA	NA	NA
Malaspina_Vir_5056	9	k127_11237935 flag=1 multi=4.8441 len=6825	48.62	6825	k127_11237935	VP_1053	True	0.826726	0.907993	0.958866	0.88615	0.9484	0.954423	0.999993	0.588901	0.238132	4261.46	3334.05	3268.81	dsDNA	Podoviridae	Lambdavirus	lytic	Low-quality	12.82	AAI-based (medium-confidence)	0	Genome-fragment	NA	NA	NA	NA	NA	NA	NA	NA	NA	NA	NA	NA
Malaspina_Vir_1702	6	k127_12362638 flag=1 multi=5.5556 len=6821	41.43	6821	k127_12362638	VP_1054	True	0.932879	0.976934	0.985949	0.960003	0.988937	0.989959	0.999973	0.463475	0.921279	7168.01	7132.96	7125.78	dsDNA	Myoviridae	Slashvirus	lytic	Low-quality	4.68	AAI-based (high-confidence)	0	Genome-fragment	NA	NA	NA	NA	NA	NA	NA	NA	NA	NA	NA	NA
Malaspina_Vir_587	10	k127_11324746 flag=1 multi=9.0000 len=6818	39.25	6818	k127_11324746	VP_1055	True	0.31365	NA	NA	0.444927	NA	NA	0.999861	NA	NA	1218.91	NA	NA	dsDNA	NA	NA	lytic	Low-quality	13.71	AAI-based (high-confidence)	0	Genome-fragment	NA	NA	NA	NA	NA	NA	NA	NA	NA	NA	NA	NA
Malaspina_Vir_734	8	k127_8857478 flag=1 multi=4.0000 len=6804	31.64	6804	k127_8857478	VP_1056	True	0.367135	0.214243	0.341308	0.483552	0.233639	0.227866	0.999947	0.728003	0.435957	1396.1	288.117	260.712	dsDNA	Siphoviridae	Cjw1virus	lytic	Low-quality	5.07	AAI-based (high-confidence)	6.8	Genome-fragment	NA	NA	NA	NA	NA	NA	NA	NA	NA	NA	NA	NA
Malaspina_Vir_2395	11	k127_229464 flag=0 multi=10.6424 len=6799	42.67	6799	k127_229464	VP_1057	True	0.0330667	0.152368	0.272582	0.0660042	0.189024	0.184569	1	0.496692	0.310032	210.101	209.949	198.934	dsDNA	Siphoviridae	Mardivirus	lysogenic	Low-quality	15.44	AAI-based (high-confidence)	0	Genome-fragment	NA	mp-deep_mag-0289.fasta	131	0	0	Bacteria	Proteobacteria	Gammaproteobacteria	Enterobacterales	Alteromonadaceae	Alteromonas	Alteromonas mediterranea
Malaspina_Vir_1995	12	k127_2344501 flag=0 multi=5.1441 len=6797	54.64	6797	k127_2344501	VP_1058	True	0.440012	0.604421	0.793893	0.568515	0.731551	0.711025	1	0.613799	0.379309	1650.01	1048.66	1024.22	dsDNA	Podoviridae	Kpp25virus	lytic	Low-quality	10.72	AAI-based (medium-confidence)	0	Genome-fragment	NA	NA	NA	NA	NA	NA	NA	NA	NA	NA	NA	NA
Malaspina_Vir_5000	10	k127_9291400 flag=0 multi=3.2613 len=6782	35.2	6782	k127_9291400	VP_1059	True	0.183078	0.352149	0.532389	0.285697	0.43035	0.419344	0.999998	0.44879	0.431218	781.747	495.027	489.738	dsDNA	Podoviridae	Lambdavirus	lysogenic	Low-quality	11.09	HMM-based (lower-bound)	0	Genome-fragment	NA	NA	NA	NA	NA	NA	NA	NA	NA	NA	NA	NA
Malaspina_Vir_2440	8	k127_2846597 flag=0 multi=9.5002 len=6778	37.24	6778	k127_2846597	VP_1060	True	0.729477	0.567402	0.263201	0.814484	0.566417	0.5581	0.999982	0.8976	0.817971	3194.67	943.611	191.322	dsDNA	Podoviridae	Luz24virus	lytic	Low-quality	18.07	AAI-based (high-confidence)	0	Genome-fragment	NA	NA	NA	NA	NA	NA	NA	NA	NA	NA	NA	NA
Malaspina_Vir_1557	7	k127_2376167 flag=1 multi=5.0000 len=6774	40.67	6774	k127_2376167	VP_1061	True	NA	NA	NA	NA	NA	NA	NA	NA	NA	NA	NA	NA	NA	NA	NA	lytic	Not-determined	NA	NA	0	Genome-fragment	no viral genes detected	NA	NA	NA	NA	NA	NA	NA	NA	NA	NA	NA
Malaspina_Vir_5028	15	k127_7252056 flag=0 multi=20.9365 len=6773	35.07	6773	k127_7252056	VP_1062	True	0.400476	0.0453076	0.0936379	0.507081	0.183297	0.120777	0.999986	0.899332	0.828057	1508.59	74.3519	72.6487	dsDNA	Siphoviridae	Andromedavirus	lytic	Low-quality	3.69	AAI-based (medium-confidence)	0	Genome-fragment	NA	NA	NA	NA	NA	NA	NA	NA	NA	NA	NA	NA
Malaspina_Vir_5716	6	k127_7445537 flag=0 multi=6.0000 len=6748	50.53	6748	k127_7445537	VP_1063	True	NA	NA	NA	NA	NA	NA	NA	NA	NA	NA	NA	NA	NA	NA	NA	lytic	Not-determined	NA	NA	0	Genome-fragment	no viral genes detected	NA	NA	NA	NA	NA	NA	NA	NA	NA	NA	NA
Malaspina_Vir_5630	7	k127_8925836 flag=0 multi=6.2745 len=6743	43.67	6743	k127_8925836	VP_1064	True	0.0110489	NA	NA	0.0218746	NA	NA	0.999997	NA	NA	86.1306	NA	NA	dsDNA	NA	NA	lytic	Not-determined	NA	NA	0	Genome-fragment	no viral genes detected	NA	NA	NA	NA	NA	NA	NA	NA	NA	NA	NA
Malaspina_Vir_850	6	k127_10802143 flag=0 multi=8.8234 len=6742	62.62	6742	k127_10802143	VP_1065	True	NA	NA	NA	NA	NA	NA	NA	NA	NA	NA	NA	NA	NA	NA	NA	lytic	Not-determined	NA	NA	0	Genome-fragment	no viral genes detected	NA	NA	NA	NA	NA	NA	NA	NA	NA	NA	NA
Malaspina_Vir_1241	10	k127_4298522 flag=1 multi=9.0000 len=6741	49.03	6741	k127_4298522	VP_1066	True	0.788263	0.817022	0.862837	0.809116	0.891959	0.900074	0.999996	0.66216	0.306804	3765.04	2074.11	1402.17	dsDNA	Podoviridae	Luz24virus	lytic	Low-quality	17.17	AAI-based (medium-confidence)	0	Genome-fragment	NA	NA	NA	NA	NA	NA	NA	NA	NA	NA	NA	NA
Malaspina_Vir_4325	9	k127_10642013 flag=1 multi=4.0000 len=6739	55.97	6739	k127_10642013	VP_1067	True	0.647692	0.29244	0.4396	0.752094	0.346553	0.338047	0.999906	0.372362	0.372999	2619.32	396.078	370.726	dsDNA	Podoviridae	Nit1virus	lytic	Low-quality	11.67	AAI-based (high-confidence)	0	Genome-fragment	NA	NA	NA	NA	NA	NA	NA	NA	NA	NA	NA	NA
Malaspina_Vir_22	11	k127_1292715 flag=1 multi=5.0000 len=6738	44.92	6738	k127_1292715	VP_1068	True	NA	NA	NA	NA	NA	NA	NA	NA	NA	NA	NA	NA	NA	NA	NA	lytic	Not-determined	NA	NA	0	Genome-fragment	no viral genes detected	NA	NA	NA	NA	NA	NA	NA	NA	NA	NA	NA
Malaspina_Vir_5893	8	k127_2645108 flag=0 multi=7.8471 len=6738	55.31	6738	k127_2645108	VP_1069	True	NA	NA	NA	NA	NA	NA	NA	NA	NA	NA	NA	NA	NA	NA	NA	lytic	Not-determined	NA	NA	0	Genome-fragment	no viral genes detected	mp-deep_mag-0298.fasta	177	0	0	Bacteria	Proteobacteria	Gammaproteobacteria	Pseudomonadales	Pseudomonadaceae	Pseudomonas_D	Pseudomonas_D abyssi
Malaspina_Vir_5472	7	k127_7488666 flag=0 multi=20.9395 len=6735	54.46	6735	k127_7488666	VP_1070	True	0.0411365	0.11608	NA	0.0779494	NA	NA	0.999997	0.998762	NA	247.658	163.328	NA	dsDNA	Ascoviridae	NA	lytic	Not-determined	NA	NA	0	Genome-fragment	no viral genes detected	mp-deep_mag-0298.fasta	103	0	0	Bacteria	Proteobacteria	Gammaproteobacteria	Pseudomonadales	Pseudomonadaceae	Pseudomonas_D	Pseudomonas_D abyssi
Malaspina_Vir_1888	9	k127_3001452 flag=0 multi=4.0698 len=6733	29.47	6733	k127_3001452	VP_1071	True	0.670972	0.869982	0.940812	0.756065	0.924524	0.931793	0.99973	0.656858	0.23939	2764.7	2649.59	2525.18	dsDNA	Myoviridae	P12002virus	lytic	Low-quality	3.61	AAI-based (high-confidence)	0	Genome-fragment	NA	NA	NA	NA	NA	NA	NA	NA	NA	NA	NA	NA
Malaspina_Vir_2791	8	k127_6966847 flag=1 multi=5.0000 len=6733	35.32	6733	k127_6966847	VP_1072	True	NA	NA	NA	NA	NA	NA	NA	NA	NA	NA	NA	NA	NA	NA	NA	lytic	Low-quality	3.61	AAI-based (medium-confidence)	0	Genome-fragment	NA	NA	NA	NA	NA	NA	NA	NA	NA	NA	NA	NA
Malaspina_Vir_5111	10	k127_11709095 flag=1 multi=5.0000 len=6731	48.42	6731	k127_11709095	VP_1073	True	0.805562	NA	NA	0.87103	NA	NA	0.999867	NA	NA	3975.16	NA	NA	dsDNA	NA	NA	lytic	Low-quality	14.25	AAI-based (high-confidence)	0	Genome-fragment	NA	NA	NA	NA	NA	NA	NA	NA	NA	NA	NA	NA
Malaspina_Vir_1265	8	k127_6999480 flag=1 multi=5.0000 len=6729	38.56	6729	k127_6999480	VP_1074	True	0.409649	0.386168	0.577667	0.540271	0.268417	0.262482	0.99999	0.993626	0.990184	1540.91	556.038	555.631	dsDNA	Myoviridae	T4virus	lytic	Low-quality	4.01	HMM-based (lower-bound)	0	Genome-fragment	NA	NA	NA	NA	NA	NA	NA	NA	NA	NA	NA	NA
Malaspina_Vir_4001	9	k127_3011233 flag=0 multi=27.9182 len=6726	52.17	6726	k127_3011233	VP_1075	True	0.536308	0.81463	NA	0.661635	0.743724	0.726739	0.984327	0.999403	NA	2045.39	2053.87	NA	ssDNA	Inoviridae	NA	lytic	High-quality	92.09	AAI-based (medium-confidence)	0	High-quality	NA	mp-deep_mag-0228.fasta	103	0	0	Bacteria	Proteobacteria	Gammaproteobacteria	Pseudomonadales	Spongiibacteraceae	Spongiibacter	Spongiibacter tropicus
Malaspina_Vir_2464	5	k127_9239091 flag=1 multi=5.0000 len=6723	65.15	6723	k127_9239091	VP_1076	True	0.21155	NA	NA	0.325231	NA	NA	0.999968	NA	NA	881.696	NA	NA	dsDNA	NA	NA	lytic	Low-quality	7.02	HMM-based (lower-bound)	0	Genome-fragment	NA	NA	NA	NA	NA	NA	NA	NA	NA	NA	NA	NA
Malaspina_Vir_1501	8	k127_5319483 flag=0 multi=18.9454 len=6719	41.78	6719	k127_5319483	VP_1077	True	0.0222729	0.106463	NA	0.045634	NA	NA	1	0.750323	NA	150.935	150.575	NA	dsDNA	Myoviridae	NA	lytic	Low-quality	0.33	HMM-based (lower-bound)	0	Genome-fragment	NA	mp-deep_mag-0483.fasta	103	0	0	Bacteria	Proteobacteria	Alphaproteobacteria	Micavibrionales	UBA2020	undef	undef
Malaspina_Vir_443	11	k127_12882542 flag=0 multi=4.9789 len=6708	44.23	6708	k127_12882542	VP_1078	True	0.797036	0.613018	0.275657	0.86491	0.252513	0.246211	0.999955	0.751972	0.201555	3870.6	1074.55	201.639	dsDNA	Siphoviridae	Bc431virus	lytic	Low-quality	14.35	AAI-based (high-confidence)	0	Genome-fragment	NA	NA	NA	NA	NA	NA	NA	NA	NA	NA	NA	NA
Malaspina_Vir_3148	14	k127_11240561 flag=0 multi=7.9010 len=6700	38.16	6700	k127_11240561	VP_1079	True	0.84423	0.924134	0.876227	0.899134	0.905731	0.913531	0.999996	0.58776	0.365264	4534.91	3774.92	1510.93	dsDNA	Podoviridae	T4virus	lytic	Low-quality	16.29	AAI-based (high-confidence)	0	Genome-fragment	NA	NA	NA	NA	NA	NA	NA	NA	NA	NA	NA	NA
Malaspina_Vir_6437	6	k127_8406080 flag=0 multi=3.9954 len=6693	65.05	6693	k127_8406080	VP_1080	True	NA	NA	NA	NA	NA	NA	NA	NA	NA	NA	NA	NA	NA	NA	NA	lytic	Not-determined	NA	NA	0	Genome-fragment	no viral genes detected	mp-deep_mag-0373.fasta	130	0	0	Bacteria	Acidobacteriota	Vicinamibacteria	Vicinamibacterales	UBA8438	UBA8438	undef
Malaspina_Vir_3919	7	k127_7197521 flag=1 multi=3.0000 len=6692	35.49	6692	k127_7197521	VP_1081	True	0.00429483	NA	NA	0.00609969	0.0211731	0.020483	1	NA	NA	42.5	NA	NA	dsDNA	NA	NA	lytic	Not-determined	NA	NA	0	Genome-fragment	no viral genes detected	NA	NA	NA	NA	NA	NA	NA	NA	NA	NA	NA
Malaspina_Vir_2750	7	k127_8704584 flag=0 multi=5.9924 len=6687	32.51	6687	k127_8704584	VP_1082	True	0.00431305	0.0201435	0.0459084	0.00613915	0.0304162	0.0368305	1	0.311837	0.438885	42.6686	42.5562	42.6073	dsDNA	Siphoviridae	Andromedavirus	lytic	Not-determined	NA	NA	0	Genome-fragment	no viral genes detected	mp-deep_mag-0467.fasta	31	0	0	Bacteria	Bacteroidota	Bacteroidia	Flavobacteriales	Flavobacteriaceae	Joostella	Joostella marina
Malaspina_Vir_1942	11	k127_1009402 flag=1 multi=5.0000 len=6682	30.89	6682	k127_1009402	VP_1083	True	0.219048	0.101872	0.185306	0.209	0.392085	0.381282	0.999996	0.48108	0.200523	906.947	144.626	134.198	dsDNA	Myoviridae	T4virus	lytic	Low-quality	3.54	AAI-based (medium-confidence)	0	Genome-fragment	NA	NA	NA	NA	NA	NA	NA	NA	NA	NA	NA	NA
Malaspina_Vir_5518	6	k127_3610898 flag=0 multi=20.9390 len=6681	47.82	6681	k127_3610898	VP_1084	True	NA	NA	NA	NA	NA	NA	NA	NA	NA	NA	NA	NA	NA	NA	NA	lytic	Not-determined	NA	NA	0	Genome-fragment	no viral genes detected	NA	NA	NA	NA	NA	NA	NA	NA	NA	NA	NA
Malaspina_Vir_1708	14	k127_5614580 flag=1 multi=5.0000 len=6677	59.92	6677	k127_5614580	VP_1085	True	0.516218	0.542846	0.74899	0.641377	0.213971	0.208686	0.999905	0.97317	0.958204	1957.65	882.032	867.124	dsDNA	Siphoviridae	Lambdavirus	lytic	Low-quality	15.64	AAI-based (medium-confidence)	0	Genome-fragment	NA	NA	NA	NA	NA	NA	NA	NA	NA	NA	NA	NA
Malaspina_Vir_1648	7	k127_5559471 flag=1 multi=6.0000 len=6666	43.32	6666	k127_5559471	VP_1086	True	0.0606475	NA	NA	0.105046	NA	NA	1	NA	NA	323.66	NA	NA	dsDNA	NA	NA	lysogenic	Low-quality	3.23	HMM-based (lower-bound)	0	Genome-fragment	NA	NA	NA	NA	NA	NA	NA	NA	NA	NA	NA	NA
Malaspina_Vir_3031	9	k127_7515183 flag=0 multi=20.0708 len=6666	27.92	6666	k127_7515183	VP_1087	True	0.103478	0.03512	0.0697263	0.17139	0.429058	0.4186	1	0.620493	0.5689	495.378	62.0146	57.5136	dsDNA	Myoviridae	Nonagvirus	lytic	Not-determined	NA	NA	0	Genome-fragment	no viral genes detected	NA	NA	NA	NA	NA	NA	NA	NA	NA	NA	NA
Malaspina_Vir_4643	4	k127_6401243 flag=1 multi=3.0000 len=6665	38.06	6665	k127_6401243	VP_1088	True	0.133155	0.371666	0.557447	0.214531	0.456711	0.446613	0.999989	0.697278	0.383247	606.114	529.714	526.363	dsDNA	Myoviridae	T4virus	lytic	Low-quality	5.33	HMM-based (lower-bound)	0	Genome-fragment	NA	NA	NA	NA	NA	NA	NA	NA	NA	NA	NA	NA
Malaspina_Vir_4630	5	k127_10306454 flag=0 multi=7.0000 len=6660	32	6660	k127_10306454	VP_1089	True	0.512075	0.800131	0.913685	0.637635	0.879857	NA	1	0.988699	0.925517	1940.03	1939.98	1937.91	dsDNA	Myoviridae	T4virus	lytic	Low-quality	1.7	AAI-based (medium-confidence)	0	Genome-fragment	NA	NA	NA	NA	NA	NA	NA	NA	NA	NA	NA	NA
Malaspina_Vir_4330	7	k127_2883757 flag=1 multi=6.0000 len=6656	48.14	6656	k127_2883757	VP_1090	True	NA	NA	NA	NA	NA	NA	NA	NA	NA	NA	NA	NA	NA	NA	NA	lytic	Low-quality	19.98	AAI-based (medium-confidence)	0	Genome-fragment	no viral genes detected	mp-deep_mag-0330.fasta	60	0	0	Bacteria	Proteobacteria	Gammaproteobacteria	Pseudomonadales	Cellvibrionaceae	Marinagarivorans	undef
Malaspina_Vir_4365	9	k127_3648233 flag=1 multi=18.9448 len=6651	58.43	6651	k127_3648233	VP_1091	True	0.00688435	0.0334838	0.0729167	0.0122215	NA	NA	1	0.92429	0.85035	60.0671	60.0552	59.5595	dsDNA	Siphoviridae	Ff47virus	lytic	Not-determined	NA	NA	0	Genome-fragment	no viral genes detected	mp-deep_mag-0075.fasta	205	0	0	Bacteria	Proteobacteria	Alphaproteobacteria	Rhodobacterales	Rhodobacteraceae	Pseudooceanicola	undef
Malaspina_Vir_4566	11	k127_10929141 flag=1 multi=12.9990 len=119398_fragment_4	49.95	6651	k127_10929141	VP_1092	True	NA	NA	NA	NA	NA	NA	NA	NA	NA	NA	NA	NA	NA	NA	NA	lysogenic	Low-quality	5.14	HMM-based (lower-bound)	0	Genome-fragment	NA	NA	NA	NA	NA	NA	NA	NA	NA	NA	NA	NA
Malaspina_Vir_6066	8	k127_11837623 flag=0 multi=8.8978 len=6643	41.61	6643	k127_11837623	VP_1093	True	0.376333	0.0351736	NA	0.508882	NA	NA	0.999993	0.903484	NA	1427.19	62.0911	NA	dsDNA	Podoviridae	NA	lytic	Low-quality	16.09	AAI-based (high-confidence)	0	Genome-fragment	NA	NA	NA	NA	NA	NA	NA	NA	NA	NA	NA	NA
Malaspina_Vir_3358	16	k127_12855774 flag=1 multi=6.0000 len=6640	65.48	6640	k127_12855774	VP_1094	True	0.0174442	0.0856703	0.0768235	0.0363298	0.106639	0.105315	1	1	1	123.958	123.958	61.9792	dsDNA	Myoviridae	Bxz1virus	lytic	Low-quality	5.93	HMM-based (lower-bound)	0	Genome-fragment	NA	NA	NA	NA	NA	NA	NA	NA	NA	NA	NA	NA
Malaspina_Vir_5277	7	k127_10605014 flag=0 multi=27.9171 len=6640	32.71	6640	k127_10605014	VP_1095	True	0.05378	0.0779748	0.153732	0.0330305	0.0943405	0.0951697	1	0.937432	0.952036	296.918	114.181	112.79	dsDNA	Myoviridae	T4virus	lytic	Not-determined	NA	NA	0	Genome-fragment	no viral genes detected	NA	NA	NA	NA	NA	NA	NA	NA	NA	NA	NA
Malaspina_Vir_1224	9	k127_2845481 flag=0 multi=6.5982 len=6637	35.32	6637	k127_2845481	VP_1096	True	0.226644	0.321576	0.498879	0.344465	0.388206	0.379204	0.999997	0.628344	0.639323	933	443.435	442.202	dsDNA	Podoviridae	Cba41virus	lytic	Low-quality	12.19	AAI-based (medium-confidence)	0	Genome-fragment	NA	NA	NA	NA	NA	NA	NA	NA	NA	NA	NA	NA
[truncated: 5,535 more rows]

## Sheet: TableS3
CDS	Length	UniRef_Best_Hit_ID	UniRef_Best_Hit_Description	UniRef_Best_Hit_Score	Pfam_Subjects	KEGG_Best_Subject	KEGG_Best_Score	KEGG_Best_Subject_Function	KEGG_Best_Subject_Pathways	KEGG_Best_Subject_Modules
[truncated: 56,348 more rows]

[truncated: 8 more sheets: TableS4, TableS5, TableS6, TableS7, TableS8, TableS9, TableS10, TableS11]
